# Supplementary material for: Global and local ancestry estimation in a captive baboon colony
Source: PLoS One. 2024 Jul 3;19(7):e0305157. doi: 10.1371/journal.pone.0305157 (PMC11221750; doi:10.1371/journal.pone.0305157)
Supplement: S2 Table — Pedigree information includes generation of each sample and the SNPRC-labeled taxon. Reference panel animals (n = 51) are bolded while red highlighted rows (n = 101) are samples with unexpected ancestry given their pedigree label. Samples used as the RFMix [40] reference panel (n = 18) are noted in column F. (XLSX) [file pone.0305157.s018.xlsx]

## Sheet: Sheet1
S2 Table: ADMIXTURE global ancestry estimates from the Beagle pipeline merged with the pedigree data					Notes
Sample ID	Master Pedigree Generation	Pedigree Labeled Taxon	Olive %	Yellow %	Bolded rows are samples used in original animal reference panel (n=51)
6265	2	Olive	0.964409	0.035591	RFMix reference animals are noted via a text label in this column (n=18)
6382	2	Olive	0.99999	1e-05	Red highlighted rows are potential pedigree errors with global ancestry estimates that are outside of expectations given the pedigree label (n=101)
6716	2	Cross	0.628893	0.371107	Generation 0 are founders/no parents in pedigree
6955	2	Olive	0.955991	0.044009
7091	1	Olive	0.99999	1e-05
7158	3	Cross	0.233342	0.766658
7267	2	Olive	0.946315	0.053685
7311	3	Olive	0.99999	1e-05
7478	1	Olive	0.99999	1e-05
7625	2	Olive	0.959342	0.040658
7777	2	Olive	0.99999	1e-05
7790	2	Olive	0.99999	1e-05
7937	2	Olive	0.99999	1e-05
8134	2	Olive	0.99999	1e-05
8170	3	Olive	0.99999	1e-05
8307	3	Olive	0.99999	1e-05
8344	2	Cross	0.27705	0.72295
8395	2	Olive	0.962704	0.037296
8465	3	Cross	0.707198	0.292802
8581	2	Cross	0.758195	0.241805
8596	2	Olive	0.71078	0.28922
8635	2	Olive	0.99999	1e-05
8653	2	Olive	0.99999	1e-05
8780	2	Olive	0.99999	1e-05
8995	1	Olive	0.922702	0.077298
9045	3	Olive	0.99999	1e-05
9086	2	Cross	0.427357	0.572643
9128	2	Olive	0.965598	0.034402
9481	2	Cross	0.118642	0.881358
9514	2	Olive	0.99999	1e-05
9562	1	Olive	0.99999	1e-05
9656	2	Cross	1e-05	0.99999
9841	2	Olive	0.974986	0.025014
9860	2	Cross	0.658192	0.341808
9878	1	Olive	0.984271	0.015729
10046	2	Olive	0.991151	0.008849
10099	2	Olive	0.99999	1e-05
10164	2	Cross	0.724609	0.275391
10173	2	Olive	0.99999	1e-05
10192	2	Olive	0.943584	0.056416
10316	2	Olive	0.969513	0.030487
10349	2	Cross	0.326309	0.673691
10418	2	Cross	0.34879	0.65121
10482	2	Olive	0.958574	0.041426
10488	1	Cross	0.301188	0.698812
10489	2	Olive	0.960894	0.039106
10842	2	Olive	0.99999	1e-05
10987	2	Olive	0.960842	0.039158
10998	2	Olive	0.984168	0.015832
11004	2	Olive	0.667801	0.332199
11158	2	Cross	0.608833	0.391167
11562	2	Cross	0.56968	0.43032
11608	2	Olive	0.986642	0.013358
11693	2	Cross	0.704326	0.295674
11752	2	Olive	0.953308	0.046692
11769	2	Cross	0.623499	0.376501
11770	3	Cross	0.492677	0.507323
11885	3	Olive	0.993896	0.006104
11887	2	Olive	0.931107	0.068893
11959	3	Cross	0.374613	0.625387
11967	2	Cross	0.719291	0.280709
11981	3	Cross	0.67646	0.32354
12138	2	Olive	0.976441	0.023559
12141	2	Cross	0.692291	0.307709
12152	2	Olive	0.726619	0.273381
12156	3	Cross	0.428566	0.571434
12175	3	Cross	0.362448	0.637552
12218	2	Cross	0.600947	0.399053
12226	3	Cross	0.662279	0.337721
12242	2	Olive	0.973125	0.026875
12282	3	Cross	0.683016	0.316984
12423	3	Cross	0.413211	0.586789
12427	3	Cross	0.877365	0.122635
12457	3	Olive	0.743892	0.256108
12473	2	Cross	0.453757	0.546243
12481	2	Cross	0.99999	1e-05
12491	2	Cross	0.747831	0.252169
12552	2	Olive	0.99999	1e-05
12656	2	Olive	0.695552	0.304448
12681	3	Cross	0.321513	0.678487
12717	2	Olive	0.99999	1e-05
12719	2	Cross	0.745416	0.254584
12720	3	Cross	0.619856	0.380144
12869	2	Olive	0.859722	0.140278
12962	2	Olive	0.775498	0.224502
12963	2	Olive	0.943199	0.056801
13068	3	Olive	0.980938	0.019062
13103	3	Cross	0.853995	0.146005
13110	2	Olive	0.99999	1e-05
13152	2	Olive	0.733766	0.266234
13169	3	Olive	0.783818	0.216182
13225	2	Olive	0.871969	0.128031
13226	2	Olive	0.879477	0.120523
13228	3	Cross	0.855514	0.144486
13245	3	Olive	0.90274	0.09726
13264	3	Cross	0.462502	0.537498
13387	2	Olive	0.735471	0.264529
13463	3	Olive	0.941362	0.058638
13570	3	Cross	0.544186	0.455814
13575	2	Cross	0.67866	0.32134
13589	2	Olive	0.794594	0.205406
13597	2	Olive	0.99999	1e-05
13644	2	Cross	0.79723	0.20277
13645	3	Cross	0.875235	0.124765
13673	3	Cross	0.900015	0.099985
13694	2	Olive	0.99999	1e-05
13698	3	Olive	0.99999	1e-05
13739	3	Cross	0.890701	0.109299
13859	3	Olive	0.856042	0.143958
13914	2	Cross	0.743029	0.256971
13942	3	Cross	0.877181	0.122819
13951	4	Olive	0.99999	1e-05
13988	3	Olive	0.99999	1e-05
14012	3	Olive	0.991989	0.008011
14013	2	Olive	0.99999	1e-05
14016	2	Olive	0.99999	1e-05
14022	3	Olive	0.897997	0.102003
14058	2	Olive	0.995301	0.004699
14062	3	Olive	0.99999	1e-05
14066	3	Olive	0.99999	1e-05
14068	3	Olive	0.990853	0.009147
14076	2	Cross	0.398727	0.601273
14077	3	Olive	0.99999	1e-05
14154	3	Olive	0.99536	0.00464
14158	3	Cross	0.721621	0.278379
14167	3	Cross	0.451984	0.548016
14172	3	Cross	0.162163	0.837837
14181	4	Cross	0.325463	0.674537
14182	4	Cross	0.426004	0.573996
14191	3	Cross	0.663474	0.336526
14204	4	Olive	0.99999	1e-05
14250	3	Olive	0.99999	1e-05
14273	3	Cross	0.164773	0.835227
14276	4	Cross	0.497271	0.502729
14282	3	Olive	0.99999	1e-05
14290	3	Cross	0.499295	0.500705
14324	3	Olive	0.901625	0.098375
14330	3	Olive	0.989474	0.010526
14342	2	Olive	0.99999	1e-05
14343	3	Olive	0.834171	0.165829
14350	3	Olive	0.99999	1e-05
14351	3	Olive	0.99999	1e-05
14355	3	Cross	0.346151	0.653849
14369	3	Cross	0.418847	0.581153
14379	3	Olive	0.904734	0.095266
14427	4	Cross	0.482427	0.517573
14435	3	Olive	0.988568	0.011432
14437	3	Olive	0.99999	1e-05
14460	3	Cross	0.744225	0.255775
14473	2	Olive	0.99999	1e-05
14498	3	Cross	0.800804	0.199196
14526	2	Olive	0.992803	0.007197
14642	4	Cross	0.988783	0.011217
14652	3	Olive	0.99999	1e-05
14668	2	Olive	0.99999	1e-05
14690	3	Cross	0.994127	0.005873
14695	3	Cross	0.890192	0.109808
14696	3	Cross	0.891521	0.108479
14712	0	Olive	0.99999	1e-05	RFMix Olive
14740	2	Olive	0.99999	1e-05
14753	3	Cross	0.911623	0.088377
14756	3	Olive	0.99999	1e-05
14795	2	Olive	0.99999	1e-05
14800	3	Cross	0.386991	0.613009
14833	3	Olive	0.99999	1e-05
14847	4	Cross	0.535895	0.464105
14850	3	Olive	0.998651	0.001349
14852	2	Olive	0.991979	0.008021
14860	2	Olive	0.898343	0.101657
14863	3	Olive	0.991038	0.008962
14865	4	Olive	0.99999	1e-05
14867	2	Olive	0.99999	1e-05
14886	3	Olive	0.99999	1e-05
14908	3	Cross	0.091812	0.908188
14909	2	Olive	0.99999	1e-05
14916	3	Olive	0.994525	0.005475
14922	3	Olive	0.981654	0.018346
14924	3	Olive	0.99999	1e-05
14925	2	Olive	0.99999	1e-05
14930	3	Olive	0.998279	0.001721
14943	3	Cross	0.610571	0.389429
14944	3	Cross	0.413241	0.586759
14948	3	Cross	0.743644	0.256356
14951	3	Cross	0.372432	0.627568
14959	3	Olive	0.99999	1e-05
14989	3	Olive	0.996663	0.003337
14994	2	Olive	0.99999	1e-05
15009	2	Olive	0.989249	0.010751
15107	3	Olive	0.993347	0.006653
15112	3	Cross	0.636674	0.363326
15113	3	Cross	0.473247	0.526753
15122	4	Cross	0.534354	0.465646
15149	2	Cross	0.66993	0.33007
15150	3	Olive	0.99999	1e-05
15156	3	Olive	0.99999	1e-05
15157	3	Cross	0.698802	0.301198
15163	3	Olive	0.99999	1e-05
15175	2	Cross	0.786159	0.213841
15178	2	Cross	0.99999	1e-05
15190	2	Olive	0.99999	1e-05
15197	4	Cross	0.516811	0.483189
15211	3	Olive	0.990254	0.009746
15212	3	Cross	0.961543	0.038457
15217	3	Cross	0.876214	0.123786
15225	3	Cross	0.139847	0.860153
15232	3	Cross	1e-05	0.99999
15244	4	Olive	0.886616	0.113384
15267	2	Olive	0.99999	1e-05
15274	3	Cross	0.905007	0.094993
15279	2	Olive	0.99999	1e-05
15286	2	Olive	0.99999	1e-05
15290	2	Cross	0.379883	0.620117
15292	2	Olive	0.99999	1e-05
15308	3	Cross	0.612542	0.387458
15414	3	Olive	0.991104	0.008896
15419	3	Olive	0.99999	1e-05
15421	3	Olive	0.985341	0.014659
15442	4	Cross	0.417217	0.582783
15444	3	Olive	0.99999	1e-05
15458	3	Olive	0.993629	0.006371
15467	3	Olive	0.99999	1e-05
15475	3	Olive	0.984904	0.015096
15486	2	Olive	0.760126	0.239874
15494	3	Cross	0.725389	0.274611
15509	2	Olive	0.99999	1e-05
15515	3	Cross	0.677705	0.322295
15523	3	Cross	0.683961	0.316039
15545	3	Cross	0.499336	0.500664
15553	4	Cross	0.877225	0.122775
15560	2	Olive	0.99999	1e-05
15562	3	Cross	0.822873	0.177127
15566	3	Cross	0.167579	0.832421
15568	3	Cross	0.444872	0.555128
15571	3	Olive	0.99999	1e-05
15575	3	Olive	0.99999	1e-05
15579	3	Cross	0.693754	0.306246
15581	3	Cross	0.028834	0.971166
15584	3	Cross	0.8324	0.1676
15599	3	Cross	0.391732	0.608268
15600	3	Cross	0.80184	0.19816
15626	4	Olive	0.99999	1e-05
15628	3	Olive	0.99999	1e-05
15633	3	Olive	0.997756	0.002244
15652	3	Cross	0.865155	0.134845
15653	2	Cross	0.421269	0.578731
15659	2	Olive	0.949998	0.050002
15664	3	Olive	0.97974	0.02026
15733	0	Olive	0.829189	0.170811
15736	3	Olive	0.739889	0.260111
15820	2	Cross	0.443002	0.556998
15824	3	Olive	0.99999	1e-05
15845	3	Olive	0.977741	0.022259
15846	3	Cross	0.159076	0.840924
15849	3	Cross	0.137201	0.862799
15870	3	Olive	0.99999	1e-05
15874	2	Olive	0.99999	1e-05
15889	3	Olive	0.99999	1e-05
15938	3	Olive	0.99999	1e-05
15940	3	Olive	0.99999	1e-05
15944	3	Olive	0.99999	1e-05
15975	4	Cross	0.557088	0.442912
15976	4	Olive	0.99999	1e-05
15979	3	Olive	0.99999	1e-05
15996	3	Cross	0.680506	0.319494
16000	4	Olive	0.99999	1e-05
16006	3	Cross	0.739225	0.260775
16017	3	Olive	0.989608	0.010392
16019	3	Olive	0.99999	1e-05
16056	3	Olive	0.99999	1e-05
16058	3	Cross	0.620636	0.379364
16059	2	Cross	0.346674	0.653326
16065	3	Cross	0.407251	0.592749
16067	3	Olive	0.991832	0.008168
16072	5	Cross	0.607373	0.392627
16083	3	Olive	0.99999	1e-05
16092	4	Olive	0.99999	1e-05
16094	3	Cross	0.680518	0.319482
16101	3	Olive	0.99999	1e-05
16104	3	Olive	0.98677	0.01323
16112	3	Cross	0.99999	1e-05
16115	3	Cross	0.138649	0.861351
16121	3	Cross	0.722109	0.277891
16122	4	Olive	0.99999	1e-05
16243	4	Cross	0.502038	0.497962
16244	2	Olive	0.99999	1e-05
16246	3	Cross	1e-05	0.99999
16254	3	Cross	0.835363	0.164637
16261	3	Olive	0.99999	1e-05
16263	4	Olive	0.876448	0.123552
16288	3	Olive	0.991306	0.008694
16289	4	Cross	0.548491	0.451509
16300	3	Cross	0.851661	0.148339
16304	3	Cross	0.63136	0.36864
16316	3	Olive	0.99999	1e-05
16321	3	Cross	0.754241	0.245759
16329	3	Cross	0.153983	0.846017
16338	3	Olive	0.99999	1e-05
16363	3	Olive	0.99999	1e-05
16369	4	Cross	0.786429	0.213571
16371	3	Cross	0.767374	0.232626
16372	3	Olive	0.96435	0.03565
16383	3	Cross	0.068399	0.931601
16385	4	Cross	0.710398	0.289602
16386	3	Cross	0.759187	0.240813
16391	3	Cross	0.631822	0.368178
16400	4	Cross	0.492656	0.507344
16408	3	Olive	0.999527	0.000473
16409	3	Olive	0.99999	1e-05
16413	3	Olive	0.982981	0.017019
16417	2	Cross	0.353317	0.646683
16420	4	Olive	0.99999	1e-05
16424	3	Cross	0.197387	0.802613
16436	3	Cross	0.742626	0.257374
16486	3	Cross	0.817172	0.182828
16499	3	Cross	0.386783	0.613217
16507	2	Olive	0.939669	0.060331
16510	2	Olive	0.933708	0.066292
16517	3	Olive	0.985275	0.014725
16524	2	Olive	0.996162	0.003838
16527	3	Olive	0.99999	1e-05
16538	3	Olive	0.99999	1e-05
16548	3	Olive	0.990809	0.009191
16550	4	Olive	0.99999	1e-05
16562	2	Olive	0.99999	1e-05
16569	3	Olive	0.99999	1e-05
16671	3	Cross	0.803374	0.196626
16678	4	Cross	0.789578	0.210422
16692	5	Olive	0.99999	1e-05
16702	4	Olive	0.99999	1e-05
16708	3	Olive	0.99999	1e-05
16719	3	Cross	0.773617	0.226383
16731	3	Cross	0.678503	0.321497
16741	3	Olive	0.998843	0.001157
16743	3	Cross	0.074909	0.925091
16744	4	Cross	0.690878	0.309122
16748	3	Cross	0.792001	0.207999
16761	3	Cross	0.516885	0.483115
16775	3	Olive	0.993952	0.006048
16780	3	Cross	0.450089	0.549911
16787	4	Cross	0.546373	0.453627
16798	3	Cross	0.501822	0.498178
16808	3	Olive	0.98674	0.01326
16815	3	Cross	0.662982	0.337018
16816	2	Cross	0.384808	0.615192
16823	3	Olive	0.9382	0.0618
16827	2	Olive	0.99999	1e-05
16829	3	Olive	0.99999	1e-05
16847	4	Cross	0.242717	0.757283
16853	4	Cross	0.367613	0.632387
16856	2	Olive	0.96286	0.03714
16861	2	Olive	0.930663	0.069337
16862	3	Cross	0.112817	0.887183
16866	3	Cross	0.194954	0.805046
16873	3	Olive	0.97993	0.02007
16879	3	Cross	0.757458	0.242542
16880	3	Cross	0.99999	1e-05
16889	3	Cross	0.089289	0.910711
16890	4	Cross	0.392783	0.607217
16986	2	Olive	0.931575	0.068425
16999	4	Olive	0.961847	0.038153
17006	2	Cross	0.379208	0.620792
17024	3	Cross	0.422318	0.577682
17111	4	Cross	0.347731	0.652269
17112	3	Cross	0.997784	0.002216
17139	3	Cross	0.444955	0.555045
17141	3	Cross	0.320601	0.679399
17153	4	Cross	0.873002	0.126998
17158	3	Olive	0.99999	1e-05
17159	3	Cross	0.778751	0.221249
17165	4	Cross	0.305984	0.694016
17174	2	Cross	0.698415	0.301585
17184	4	Olive	0.875372	0.124628
17190	2	Cross	0.502012	0.497988
17199	3	Olive	0.993418	0.006582
17222	5	Cross	0.916207	0.083793
17228	3	Cross	0.894639	0.105361
17232	3	Cross	0.655283	0.344717
17233	3	Olive	0.99999	1e-05
17254	3	Cross	0.018309	0.981691
17255	4	Olive	0.39791	0.60209
17268	4	Cross	0.386696	0.613304
17294	3	Olive	0.99999	1e-05
17295	3	Cross	0.460982	0.539018
17325	3	Olive	0.99999	1e-05
17328	4	Olive	0.965202	0.034798
17340	3	Olive	0.998331	0.001669
17776	3	Olive	0.997127	0.002873
17792	4	Cross	0.401803	0.598197
17795	4	Cross	0.44357	0.55643
17826	3	Cross	0.31443	0.68557
17829	4	Cross	0.382161	0.617839
17832	3	Olive	0.993483	0.006517
17833	3	Cross	0.137695	0.862305
17840	2	Cross	0.457834	0.542166
17851	3	Cross	0.611787	0.388213
17852	3	Cross	0.870691	0.129309
17871	3	Olive	0.99999	1e-05
17873	3	Cross	0.99999	1e-05
17879	3	Cross	0.657521	0.342479
17891	3	Olive	0.960772	0.039228
17898	4	Cross	0.440728	0.559272
17903	3	Olive	0.995403	0.004597
17916	2	Olive	0.99999	1e-05
17929	3	Cross	0.722695	0.277305
17969	3	Cross	0.605763	0.394237
17970	3	Cross	0.621196	0.378804
17971	2	Olive	0.99999	1e-05
17981	3	Cross	0.956735	0.043265
17997	3	Olive	0.99999	1e-05
17998	3	Olive	0.999395	0.000605
17999	4	Olive	0.99999	1e-05
18004	3	Cross	0.608034	0.391966
18015	3	Cross	0.087088	0.912912
18019	3	Cross	0.425123	0.574877
18022	3	Olive	0.998113	0.001887
18024	3	Cross	0.965758	0.034242
18141	2	Olive	0.99999	1e-05
18144	2	Olive	0.889382	0.110618
18168	4	Cross	0.522792	0.477208
18341	3	Cross	0.698421	0.301579
18385	3	Olive	0.99999	1e-05
18395	4	Cross	0.598294	0.401706
18431	3	Cross	0.99999	1e-05
18469	3	Cross	0.653725	0.346275
18523	3	Olive	0.993634	0.006366
18528	3	Cross	0.462334	0.537666
18529	4	Cross	0.4186	0.5814
18557	4	Cross	0.871466	0.128534
18586	3	Cross	0.684863	0.315137
18599	3	Cross	0.99259	0.00741
18672	2	Olive	0.910703	0.089297
18713	4	Cross	0.48487	0.51513
18715	3	Olive	0.979973	0.020027
18769	3	Cross	0.645899	0.354101
18778	3	Cross	1e-05	0.99999
18789	4	Cross	0.811367	0.188633
18818	3	Cross	0.782069	0.217931
18840	3	Olive	0.98141	0.01859
18841	3	Olive	0.99999	1e-05
18866	3	Cross	0.626311	0.373689
18892	3	Cross	0.819989	0.180011
18917	5	Cross	0.852374	0.147626
18929	3	Cross	0.729403	0.270597
18938	4	Olive	0.864018	0.135982
18972	3	Cross	0.463877	0.536123
18974	3	Cross	0.05038	0.94962
19012	3	Cross	0.701867	0.298133
19144	4	Cross	0.463437	0.536563
19154	4	Cross	0.589809	0.410191
19165	2	Olive	0.99999	1e-05
19173	4	Olive	0.99999	1e-05
19181	3	Olive	0.99347	0.00653
19207	1	Olive	0.882872	0.117128
19215	2	Olive	0.99999	1e-05
19237	4	Cross	0.416775	0.583225
19348	3	Olive	0.990763	0.009237
19359	3	Cross	0.983753	0.016247
19365	3	Olive	0.990404	0.009596
19371	3	Olive	0.99999	1e-05
19376	4	Cross	0.511806	0.488194
19378	4	Cross	0.749858	0.250142
19381	3	Cross	0.16898	0.83102
19658	3	Cross	0.77714	0.22286
19674	3	Olive	0.994798	0.005202
19679	3	Olive	0.995033	0.004967
19750	2	Olive	0.927829	0.072171
20117	2	Olive	0.918055	0.081945
25347	1	Olive	0.850097	0.149903
25354	3	Olive	0.982639	0.017361
25355	3	Cross	0.03238	0.96762
25409	4	Cross	0.552913	0.447087
25593	2	Cross	0.655919	0.344081
26101	3	Olive	0.927858	0.072142
26138	3	Olive	0.558706	0.441294
26196	4	Cross	0.817829	0.182171
26198	3	Olive	0.993563	0.006437
26310	2	Olive	0.922315	0.077685
26316	2	Olive	0.922154	0.077846
26318	2	Olive	0.915451	0.084549
26324	4	Cross	0.63672	0.36328
26355	5	Cross	0.639496	0.360504
26498	4	Olive	0.782511	0.217489
26800	4	Olive	0.99999	1e-05
26980	4	Olive	0.915705	0.084295
26988	3	Olive	0.990134	0.009866
27033	3	Cross	0.424875	0.575125
27036	4	Olive	0.99999	1e-05
27166	4	Olive	0.989358	0.010642
27181	4	Olive	0.99999	1e-05
27190	5	Cross	0.494537	0.505463
27193	5	Cross	0.497324	0.502676
27199	4	Olive	0.99999	1e-05
27230	4	Cross	0.873402	0.126598
27237	2	Cross	0.624927	0.375073
27267	3	Cross	0.61061	0.38939
27306	4	Olive	0.99999	1e-05
27351	3	Cross	0.871301	0.128699
27358	3	Cross	0.855217	0.144783
27433	4	Cross	0.553362	0.446638
27472	4	Olive	0.99999	1e-05
27503	3	Olive	0.988831	0.011169
27525	4	Olive	0.938051	0.061949
27592	5	Olive	0.948951	0.051049
27594	4	Cross	0.898553	0.101447
27622	4	Cross	0.718435	0.281565
27643	4	Cross	0.554175	0.445825
27666	3	Cross	0.78505	0.21495
27668	4	Cross	0.21008	0.78992
27686	5	Cross	0.668525	0.331475
27742	4	Cross	0.169377	0.830623
27811	4	Cross	0.786269	0.213731
27814	4	Cross	0.598382	0.401618
27820	5	Cross	0.864995	0.135005
27827	2	Olive	0.926494	0.073506
27841	4	Cross	0.078388	0.921612
27844	4	Olive	0.991256	0.008744
27874	4	Olive	0.994758	0.005242
27885	3	Cross	0.139936	0.860064
27889	4	Olive	0.997162	0.002838
27908	4	Cross	0.136192	0.863808
27985	5	Cross	0.461554	0.538446
27989	4	Olive	0.99999	1e-05
27999	4	Olive	0.99999	1e-05
28003	3	Olive	0.784423	0.215577
28021	5	Cross	0.830373	0.169627
28037	3	Cross	0.389049	0.610951
28074	4	Olive	0.670578	0.329422
28075	3	Cross	0.477319	0.522681
28076	5	Cross	0.883134	0.116866
28102	4	Olive	0.999495	0.000505
28183	4	Olive	0.99999	1e-05
28212	4	Olive	0.99999	1e-05
28246	3	Olive	0.982224	0.017776
28259	4	Cross	0.670499	0.329501
28269	3	Cross	0.641961	0.358039
28274	3	Cross	0.613883	0.386117
28279	3	Cross	0.85663	0.14337
28281	5	Cross	0.262203	0.737797
28285	3	Cross	0.809702	0.190298
28304	4	Olive	0.99999	1e-05
28328	4	Olive	0.99999	1e-05
28368	4	Olive	0.847619	0.152381
28375	3	Cross	0.455361	0.544639
28376	4	Cross	0.758224	0.241776
28385	2	Olive	0.923892	0.076108
28386	2	Olive	0.825076	0.174924
28400	4	Olive	0.99999	1e-05
28416	4	Olive	0.99999	1e-05
28417	4	Olive	0.99999	1e-05
28428	2	Olive	0.934215	0.065785
28431	3	Olive	0.615089	0.384911
28436	4	Olive	0.99999	1e-05
28438	4	Olive	0.99999	1e-05
28478	5	Cross	0.567453	0.432547
28495	5	Cross	0.355657	0.644343
28497	2	Olive	0.926965	0.073035
28576	5	Olive	0.99999	1e-05
28591	3	Cross	0.99999	1e-05
28609	2	Olive	0.923642	0.076358
28618	3	Olive	0.99999	1e-05
28635	4	Cross	0.896508	0.103492
28729	3	Olive	0.99999	1e-05
28740	4	Cross	0.697268	0.302732
28742	2	Olive	0.910166	0.089834
28779	3	Olive	0.953555	0.046445
28799	4	Olive	0.99999	1e-05
28801	5	Olive	0.99999	1e-05
28802	2	Olive	0.887923	0.112077
28806	3	Olive	0.982538	0.017462
28830	4	Cross	0.963109	0.036891
28925	4	Olive	0.99999	1e-05
28949	3	Cross	0.790664	0.209336
29156	2	Olive	0.830303	0.169697
29333	3	Cross	0.829408	0.170592
29368	5	Olive	0.99999	1e-05
29565	3	Cross	0.620469	0.379531
29758	3	Cross	0.844323	0.155677
30008	3	Cross	0.938878	0.061122
30033	3	Cross	0.831904	0.168096
30104	3	Cross	0.747904	0.252096
30320	3	Cross	0.763578	0.236422
30366	5	Olive	0.954181	0.045819
30373	4	Cross	0.862303	0.137697
30424	3	Cross	0.872254	0.127746
30508	4	Cross	0.703075	0.296925
30564	4	Cross	0.681362	0.318638
30609	4	Cross	0.637004	0.362996
30611	4	Cross	0.923729	0.076271
30614	4	Cross	0.872752	0.127248
30636	3	Olive	0.99999	1e-05
30650	3	Olive	0.99999	1e-05
30660	4	Cross	0.825645	0.174355
30662	3	Olive	0.99999	1e-05
30673	4	Cross	0.805355	0.194645
30699	4	Cross	0.408579	0.591421
30749	3	Cross	0.792931	0.207069
30751	4	Cross	0.842681	0.157319
30752	4	Olive	0.980441	0.019559
30772	4	Cross	0.287652	0.712348
30871	4	Olive	0.945819	0.054181
30878	5	Olive	0.931035	0.068965
30886	3	Cross	0.617522	0.382478
30889	4	Cross	0.858273	0.141727
30907	4	Cross	0.689972	0.310028
30917	4	Cross	0.871355	0.128645
30920	4	Cross	0.699531	0.300469
30927	4	Cross	0.863884	0.136116
30933	5	Cross	0.612437	0.387563
30934	4	Cross	0.984876	0.015124
30961	4	Olive	0.99999	1e-05
30973	4	Olive	0.99999	1e-05
30974	4	Cross	0.602555	0.397445
31011	4	Cross	0.710332	0.289668
31015	4	Cross	0.711979	0.288021
31016	5	Cross	0.974226	0.025774
31021	4	Cross	0.880686	0.119314
31025	4	Cross	0.57033	0.42967
31026	4	Olive	0.99999	1e-05
31028	4	Cross	0.577351	0.422649
31035	3	Cross	0.370487	0.629513
31064	4	Olive	0.981441	0.018559
31065	5	Cross	0.57965	0.42035
31072	4	Olive	0.966146	0.033854
31086	5	Cross	0.809927	0.190073
31110	4	Olive	0.990462	0.009538
31115	4	Cross	0.922625	0.077375
31120	4	Cross	0.49224	0.50776
31124	5	Olive	0.962324	0.037676
31130	4	Cross	0.410489	0.589511
31131	4	Cross	0.645844	0.354156
31134	3	Cross	0.967823	0.032177
31145	4	Cross	0.855781	0.144219
31152	4	Olive	0.98392	0.01608
31177	5	Cross	0.347615	0.652385
31178	4	Cross	0.579461	0.420539
31234	4	Cross	0.90044	0.09956
31235	4	Olive	0.99999	1e-05
31255	4	Cross	0.887219	0.112781
31275	4	Cross	0.731856	0.268144
31284	4	Cross	0.872652	0.127348
31288	4	Cross	0.469943	0.530057
31297	4	Olive	0.938414	0.061586
31299	4	Olive	0.936438	0.063562
31300	3	Cross	0.49985	0.50015
31311	5	Cross	0.745788	0.254212
31327	5	Cross	0.99999	1e-05
31329	4	Olive	0.996671	0.003329
31331	5	Cross	0.764159	0.235841
31333	4	Olive	0.99999	1e-05
31337	5	Cross	0.684108	0.315892
31358	4	Cross	0.483107	0.516893
31364	4	Cross	0.788566	0.211434
31392	4	Olive	0.986109	0.013891
31398	4	Olive	0.99999	1e-05
31401	4	Cross	0.86963	0.13037
31407	5	Olive	0.97367	0.02633
31408	5	Cross	0.629789	0.370211
31409	6	Cross	0.818007	0.181993
31410	5	Cross	0.584849	0.415151
31415	3	Cross	0.852974	0.147026
31417	5	Cross	0.74561	0.25439
31440	3	Olive	0.97261	0.02739
31457	4	Cross	0.662913	0.337087
31462	5	Cross	0.817338	0.182662
31469	4	Olive	0.982206	0.017794
31471	5	Cross	0.769015	0.230985
31475	4	Cross	0.621905	0.378095
31477	5	Cross	0.410845	0.589155
31482	4	Olive	0.970327	0.029673
31484	4	Olive	0.985746	0.014254
31490	4	Olive	0.979806	0.020194
31497	3	Cross	0.6277	0.3723
31498	4	Cross	0.844609	0.155391
31499	4	Olive	0.99751	0.00249
31500	4	Olive	0.99999	1e-05
31506	4	Cross	0.704101	0.295899
31507	4	Cross	0.672754	0.327246
31511	4	Cross	0.824678	0.175322
31515	5	Olive	0.908465	0.091535
31518	5	Olive	0.943772	0.056228
31525	4	Cross	0.610452	0.389548
31526	4	Olive	0.992612	0.007388
31528	4	Olive	0.977206	0.022794
31540	4	Olive	0.9858	0.0142
31542	4	Cross	0.82956	0.17044
31543	4	Cross	0.437509	0.562491
31552	4	Olive	0.974806	0.025194
31553	4	Olive	0.99999	1e-05
31556	4	Olive	0.948848	0.051152
31559	4	Cross	0.981011	0.018989
31560	4	Cross	0.668389	0.331611
31573	3	Olive	0.900932	0.099068
31576	4	Olive	0.9344	0.0656
31578	4	Olive	0.99999	1e-05
31602	4	Cross	0.732912	0.267088
31605	4	Olive	0.998048	0.001952
31624	5	Olive	0.942633	0.057367
31630	4	Olive	0.968499	0.031501
31642	5	Cross	0.808981	0.191019
31650	4	Olive	0.99999	1e-05
31656	5	Cross	0.656382	0.343618
31659	5	Olive	0.9183	0.0817
31666	3	Cross	0.384334	0.615666
31693	4	Olive	0.982389	0.017611
31716	5	Cross	0.741784	0.258216
31720	4	Cross	0.840965	0.159035
31729	5	Cross	0.417989	0.582011
31731	4	Olive	0.984805	0.015195
31738	4	Cross	0.7912	0.2088
31764	4	Cross	0.862778	0.137222
31778	5	Cross	0.797736	0.202264
31786	4	Cross	0.877779	0.122221
31789	4	Cross	0.509771	0.490229
31800	4	Cross	0.681737	0.318263
31804	4	Olive	0.981634	0.018366
31805	5	Cross	0.731805	0.268195
31836	5	Cross	0.748249	0.251751
31846	5	Cross	0.632831	0.367169
31849	4	Olive	0.99999	1e-05
31852	4	Cross	0.51805	0.48195
31880	6	Cross	0.78232	0.21768
31882	4	Olive	0.958381	0.041619
31902	4	Olive	0.99999	1e-05
31903	5	Cross	0.301262	0.698738
31929	4	Cross	0.588105	0.411895
31931	5	Cross	0.472148	0.527852
31937	4	Cross	0.661162	0.338838
31938	5	Cross	0.816248	0.183752
31952	4	Olive	0.946643	0.053357
31958	4	Cross	0.88786	0.11214
31960	5	Cross	0.933242	0.066758
31966	4	Cross	0.866532	0.133468
31970	4	Cross	0.774829	0.225171
31980	5	Cross	0.780834	0.219166
31984	4	Olive	0.99999	1e-05
31993	4	Olive	0.99999	1e-05
31994	4	Olive	0.99999	1e-05
31997	4	Olive	0.99999	1e-05
32025	5	Cross	0.970212	0.029788
32039	4	Cross	0.88601	0.11399
32040	4	Cross	0.892843	0.107157
32043	4	Cross	0.89632	0.10368
32053	5	Cross	0.42535	0.57465
32089	4	Cross	0.504177	0.495823
32103	4	Cross	0.539187	0.460813
32130	5	Cross	0.532969	0.467031
32132	4	Olive	0.99999	1e-05
32187	5	Cross	0.586987	0.413013
32207	4	Cross	0.343001	0.656999
32209	5	Cross	0.406444	0.593556
32215	4	Olive	0.984811	0.015189
32224	5	Cross	0.769146	0.230854
32227	4	Olive	0.99999	1e-05
32298	4	Cross	0.962833	0.037167
32299	4	Olive	0.99115	0.00885
32311	4	Olive	0.973534	0.026466
32356	5	Cross	0.48602	0.51398
32358	4	Cross	0.716375	0.283625
32363	4	Olive	0.99999	1e-05
32372	5	Cross	0.755309	0.244691
32451	5	Cross	0.781019	0.218981
32467	4	Cross	0.866624	0.133376
32469	5	Cross	0.704794	0.295206
32472	5	Cross	0.782272	0.217728
32539	4	Cross	0.626849	0.373151
32540	6	Cross	0.795112	0.204888
32552	4	Cross	0.861833	0.138167
32553	4	Cross	0.605059	0.394941
32557	5	Cross	0.600606	0.399394
32560	4	Olive	0.99999	1e-05
32588	5	Olive	0.952325	0.047675
32591	5	Cross	0.78059	0.21941
32606	4	Cross	0.746516	0.253484
32629	5	Cross	0.795791	0.204209
32651	4	Olive	0.99999	1e-05
32736	5	Cross	0.720378	0.279622
32772	4	Olive	0.99999	1e-05
32773	5	Cross	0.907569	0.092431
32785	4	Cross	0.842819	0.157181
32794	4	Cross	0.872186	0.127814
32797	4	Cross	0.649071	0.350929
32801	5	Cross	0.813349	0.186651
32849	4	Cross	0.849649	0.150351
32860	4	Olive	0.991134	0.008866
32863	5	Cross	0.571327	0.428673
32876	5	Cross	0.553273	0.446727
32906	5	Cross	0.283167	0.716833
32909	4	Olive	0.948124	0.051876
32988	5	Cross	0.79525	0.20475
32993	4	Olive	0.979679	0.020321
32995	4	Cross	0.934053	0.065947
32996	5	Cross	0.50018	0.49982
33082	5	Cross	0.472203	0.527797
33083	4	Cross	0.874862	0.125138
33097	6	Cross	0.808475	0.191525
33106	4	Cross	0.86168	0.13832
33112	4	Cross	0.51085	0.48915
33115	4	Olive	0.99999	1e-05
33163	4	Cross	0.535459	0.464541
33524	5	Cross	0.778072	0.221928
33545	5	Cross	0.914977	0.085023
33599	5	Cross	0.613782	0.386218
33605	4	Cross	0.625774	0.374226
33631	5	Cross	0.795457	0.204543
33863	5	Cross	0.891976	0.108024
33874	5	Cross	0.821432	0.178568
33889	4	Olive	0.99999	1e-05
33908	4	Cross	0.896473	0.103527
34568	4	Cross	0.537263	0.462737
34857	4	Cross	0.85054	0.14946
34859	4	Olive	0.99999	1e-05
34897	4	Olive	0.99999	1e-05
1X0014	0	Olive	0.846388	0.153612
1X0026	0	Olive	0.99999	1e-05
1X0035	0	Olive	0.863007	0.136993
1X0102	0	Yellow	1e-05	0.99999	RFMix Yellow
1X0110	0	Yellow	0.02057	0.97943
1X0153	0	Olive	0.99999	1e-05	RFMix Olive
1X0351	0	Olive	0.520774	0.479226
1X0354	0	Olive	0.99999	1e-05
1X0356	0	Olive	0.826693	0.173307
1X0576	0	Olive	0.99999	1e-05	RFMix Olive
1X0580	0	Olive	0.99999	1e-05	RFMix Olive
1X0808	0	Olive	0.99999	1e-05
1X0812	0	Olive	0.811453	0.188547
1X0830	0	Olive	0.698162	0.301838
1X0832	0	Olive	0.99999	1e-05
1X0843	0	Olive	0.960383	0.039617
1X0951	0	Olive	0.933349	0.066651
1X1032	0	Olive	0.954107	0.045893
1X1125	0	Olive	0.997351	0.002649
1X1126	0	Olive	0.99999	1e-05
1X1146	0	Olive	0.966125	0.033875
1X1152	0	Olive	0.99999	1e-05	RFMix Olive
1X1155	0	Olive	0.971447	0.028553
1X1181	0	Olive	0.99999	1e-05
1X1230	0	Olive	0.87021	0.12979
1X1237	0	Olive	0.882873	0.117127
1X1392	0	Olive	0.878498	0.121502
1X1487	0	Yellow	1e-05	0.99999	RFMix Yellow
1X1672	0	Olive	0.99999	1e-05
1X1693	0	Olive	0.698071	0.301929
1X1700	0	Olive	0.900427	0.099573
1X1734	0	Yellow	1e-05	0.99999	RFMix Yellow
1X1765	0	Olive	0.99999	1e-05
1X1939	0	Olive	0.99999	1e-05
1X1947	0	Olive	0.99999	1e-05	RFMix Olive
1X1958	0	Olive	0.365581	0.634419
1X1960	0	Olive	0.99999	1e-05	RFMix Olive
1X2049	0	Yellow	1e-05	0.99999	RFMix Yellow
1X2054	0	Olive	0.99999	1e-05	RFMix Olive
1X2055	0	Olive	0.99999	1e-05
1X2124	1	Olive	0.913486	0.086514
1X2208	0	Yellow	1e-05	0.99999	RFMix Yellow
1X2231	1	Olive	0.99999	1e-05
1X2304	0	Yellow	1e-05	0.99999	RFMix Yellow
1X2664	0	Olive	0.904714	0.095286
1X2816	1	Olive	0.99999	1e-05
1X2891	0	Olive	0.99999	1e-05
1X2892	0	Yellow	0.694702	0.305298
1X3162	0	Olive	0.99999	1e-05
1X3321	0	Yellow	0.152221	0.847779
1X3576	0	Olive	0.99999	1e-05
1X3656	1	Olive	0.928215	0.071785
1X3697	1	Olive	0.99999	1e-05
1X3796	1	Cross	0.371655	0.628345
1X3822	1	Olive	0.993316	0.006684
1X3837	1	Cross	0.401193	0.598807
1X4080	2	Olive	0.961998	0.038002
1X4179	1	Olive	0.907179	0.092821
1X4209	2	Cross	0.368515	0.631485
1X4384	0	Olive	1e-05	0.99999	RFMix Yellow
1X4519	0	Olive	0.873959	0.126041
1X4696	2	Olive	0.99999	1e-05
1X4739	2	Olive	0.99999	1e-05
1X4777	2	Olive	0.99999	1e-05
1X4811	0	Yellow	1e-05	0.99999	RFMix Yellow
1X4859	2	Olive	0.99999	1e-05
1Y0291	0	Olive	0.99999	1e-05	RFMix Olive
1Y1979	0	Olive	0.928078	0.071922
1Y3548	0	Yellow	1e-05	0.99999	RFMix Yellow
