# Supplementary material for: Global and local ancestry estimation in a captive baboon colony
Source: PLoS One. 2024 Jul 3;19(7):e0305157. doi: 10.1371/journal.pone.0305157 (PMC11221750; doi:10.1371/journal.pone.0305157)
Supplement: S3 Table — (XLSX) [file pone.0305157.s019.xlsx]

## Sheet: Sheet1
S3 Table: ADMIXTURE global ancestry estimates from the SHAPEIT5/IMPUTE5 pipeline
Sample ID	Olive %	Yellow %
6265	0.967086	0.032914
6382	0.99999	1e-05
6716	0.633112	0.366888
6955	0.960478	0.039522
7091	0.99999	1e-05
7158	0.227527	0.772473
7267	0.948697	0.051303
7311	0.99999	1e-05
7478	0.99999	1e-05
7625	0.961849	0.038151
7777	0.99999	1e-05
7790	0.99999	1e-05
7937	0.99999	1e-05
8134	0.99999	1e-05
8170	0.99999	1e-05
8307	0.99999	1e-05
8344	0.289541	0.710459
8395	0.965122	0.034878
8465	0.709438	0.290562
8581	0.748734	0.251266
8596	0.715177	0.284823
8635	0.99999	1e-05
8653	0.99999	1e-05
8780	0.99999	1e-05
8995	0.9219	0.0781
9045	0.99999	1e-05
9086	0.429196	0.570804
9128	0.969566	0.030434
9481	0.129175	0.870825
9514	0.99999	1e-05
9562	0.99999	1e-05
9656	1e-05	0.99999
9841	0.983224	0.016776
9860	0.660113	0.339887
9878	0.983467	0.016533
10046	0.989473	0.010527
10099	0.99999	1e-05
10164	0.730533	0.269467
10173	0.99999	1e-05
10192	0.947238	0.052762
10316	0.964997	0.035003
10349	0.326261	0.673739
10418	0.349767	0.650233
10482	0.955852	0.044148
10488	0.298222	0.701778
10489	0.964797	0.035203
10842	0.99999	1e-05
10987	0.964037	0.035963
10998	0.986358	0.013642
11004	0.66744	0.33256
11158	0.614708	0.385292
11562	0.578896	0.421104
11608	0.986696	0.013304
11693	0.707446	0.292554
11752	0.952139	0.047861
11769	0.617752	0.382248
11770	0.487711	0.512289
11885	0.99973	0.00027
11887	0.932885	0.067115
11959	0.381944	0.618056
11967	0.726783	0.273217
11981	0.678402	0.321598
12138	0.975408	0.024592
12141	0.68628	0.31372
12152	0.718019	0.281981
12156	0.43054	0.56946
12175	0.365844	0.634156
12218	0.60757	0.39243
12226	0.647728	0.352272
12242	0.981238	0.018762
12282	0.678477	0.321523
12423	0.419917	0.580083
12427	0.871038	0.128962
12457	0.738034	0.261966
12473	0.456315	0.543685
12481	0.99999	1e-05
12491	0.748883	0.251117
12552	0.99999	1e-05
12656	0.85176	0.14824
12681	0.323266	0.676734
12717	0.99999	1e-05
12719	0.747639	0.252361
12720	0.618557	0.381443
12869	0.854228	0.145772
12962	0.774368	0.225632
12963	0.941858	0.058142
13068	0.979929	0.020071
13103	0.85587	0.14413
13110	0.99999	1e-05
13152	0.727927	0.272073
13169	0.785506	0.214494
13225	0.867248	0.132752
13226	0.875706	0.124294
13228	0.852998	0.147002
13245	0.903933	0.096067
13264	0.453747	0.546253
13387	0.738638	0.261362
13463	0.945406	0.054594
13570	0.546915	0.453085
13575	0.674432	0.325568
13589	0.792536	0.207464
13597	0.99999	1e-05
13644	0.793103	0.206897
13645	0.86778	0.13222
13673	0.900561	0.099439
13694	0.99999	1e-05
13698	0.99999	1e-05
13739	0.892165	0.107835
13859	0.855457	0.144543
13914	0.733862	0.266138
13942	0.883856	0.116144
13951	0.99999	1e-05
13988	0.99999	1e-05
14012	0.995818	0.004182
14013	0.99999	1e-05
14016	0.99999	1e-05
14022	0.897052	0.102948
14058	0.994714	0.005286
14062	0.999378	0.000622
14066	0.99999	1e-05
14068	0.984879	0.015121
14076	0.408881	0.591119
14077	0.99579	0.00421
14154	0.991081	0.008919
14158	0.716448	0.283552
14167	0.449862	0.550138
14172	0.158007	0.841993
14181	0.320012	0.679988
14182	0.422872	0.577128
14191	0.655711	0.344289
14204	0.99999	1e-05
14250	0.99999	1e-05
14273	0.173504	0.826496
14276	0.498844	0.501156
14282	0.996015	0.003985
14290	0.510021	0.489979
14324	0.900441	0.099559
14330	0.986699	0.013301
14342	0.99999	1e-05
14343	0.834975	0.165025
14350	0.99999	1e-05
14351	0.99999	1e-05
14355	0.352114	0.647886
14369	0.422043	0.577957
14379	0.904752	0.095248
14427	0.481086	0.518914
14435	0.992912	0.007088
14437	0.99999	1e-05
14460	0.732318	0.267682
14473	0.99999	1e-05
14498	0.805219	0.194781
14526	0.991613	0.008387
14642	0.987367	0.012633
14652	0.99999	1e-05
14668	0.99999	1e-05
14690	0.992525	0.007475
14695	0.888608	0.111392
14696	0.895378	0.104622
14712	0.99999	1e-05
14740	0.99999	1e-05
14753	0.909614	0.090386
14756	0.99999	1e-05
14795	0.99999	1e-05
14800	0.404179	0.595821
14833	0.99999	1e-05
14847	0.53123	0.46877
14850	0.99999	1e-05
14852	0.991713	0.008287
14860	0.894634	0.105366
14863	0.98575	0.01425
14865	0.99999	1e-05
14867	0.99999	1e-05
14886	0.99999	1e-05
14908	0.099653	0.900347
14909	0.99999	1e-05
14916	0.996259	0.003741
14922	0.982316	0.017684
14924	0.99999	1e-05
14925	0.99999	1e-05
14930	0.999355	0.000645
14943	0.612128	0.387872
14944	0.411178	0.588822
14948	0.745161	0.254839
14951	0.368536	0.631464
14959	0.99999	1e-05
14989	0.991884	0.008116
14994	0.99999	1e-05
15009	0.990046	0.009954
15107	0.992139	0.007861
15112	0.637072	0.362928
15113	0.476799	0.523201
15122	0.529446	0.470554
15149	0.670696	0.329304
15150	0.99999	1e-05
15156	0.99999	1e-05
15157	0.702801	0.297199
15163	0.99999	1e-05
15175	0.794465	0.205535
15178	0.99999	1e-05
15190	0.99999	1e-05
15197	0.513499	0.486501
15211	0.992378	0.007622
15212	0.962393	0.037607
15217	0.868417	0.131583
15225	0.146045	0.853955
15232	1e-05	0.99999
15244	0.887887	0.112113
15267	0.99999	1e-05
15274	0.908106	0.091894
15279	0.99999	1e-05
15286	0.99999	1e-05
15290	0.386644	0.613356
15292	0.99999	1e-05
15308	0.618765	0.381235
15414	0.989875	0.010125
15419	0.99999	1e-05
15421	0.98444	0.01556
15442	0.413078	0.586922
15444	0.99999	1e-05
15458	0.995822	0.004178
15467	0.99999	1e-05
15475	0.987349	0.012651
15486	0.757583	0.242417
15494	0.727279	0.272721
15509	0.99999	1e-05
15515	0.688258	0.311742
15523	0.67646	0.32354
15545	0.497904	0.502096
15553	0.871777	0.128223
15560	0.99999	1e-05
15562	0.826563	0.173437
15566	0.161702	0.838298
15568	0.456141	0.543859
15571	0.99999	1e-05
15575	0.99999	1e-05
15579	0.699625	0.300375
15581	0.031868	0.968132
15584	0.837184	0.162816
15599	0.391762	0.608238
15600	0.797922	0.202078
15626	0.99999	1e-05
15628	0.999584	0.000416
15633	0.994806	0.005194
15652	0.865617	0.134383
15653	0.420965	0.579035
15659	0.949621	0.050379
15664	0.979471	0.020529
15733	0.833058	0.166942
15736	0.738628	0.261372
15820	0.446621	0.553379
15824	0.99999	1e-05
15845	0.980068	0.019932
15846	0.167582	0.832418
15849	0.133455	0.866545
15870	0.99999	1e-05
15874	0.999532	0.000468
15889	0.99999	1e-05
15938	0.99999	1e-05
15940	0.99999	1e-05
15944	0.99999	1e-05
15975	0.562249	0.437751
15976	0.99999	1e-05
15979	0.997354	0.002646
15996	0.680765	0.319235
16000	0.99999	1e-05
16006	0.738294	0.261706
16017	0.986066	0.013934
16019	0.99999	1e-05
16056	0.99999	1e-05
16058	0.61873	0.38127
16059	0.358328	0.641672
16065	0.420722	0.579278
16067	0.990668	0.009332
16072	0.613187	0.386813
16083	0.99999	1e-05
16092	0.99999	1e-05
16094	0.673937	0.326063
16101	0.99999	1e-05
16104	0.986971	0.013029
16112	0.99999	1e-05
16115	0.132101	0.867899
16121	0.724891	0.275109
16122	0.99999	1e-05
16243	0.507367	0.492633
16244	0.99999	1e-05
16246	1e-05	0.99999
16254	0.837552	0.162448
16261	0.99999	1e-05
16263	0.880317	0.119683
16288	0.989961	0.010039
16289	0.538427	0.461573
16300	0.848688	0.151312
16304	0.624677	0.375323
16316	0.99999	1e-05
16321	0.76241	0.23759
16329	0.159337	0.840663
16338	0.99999	1e-05
16363	0.99999	1e-05
16369	0.793042	0.206958
16371	0.770975	0.229025
16372	0.967163	0.032837
16383	0.074586	0.925414
16385	0.712642	0.287358
16386	0.759414	0.240586
16391	0.625752	0.374248
16400	0.488371	0.511629
16408	0.998441	0.001559
16409	0.99999	1e-05
16413	0.988515	0.011485
16417	0.358751	0.641249
16420	0.99999	1e-05
16424	0.199012	0.800988
16436	0.747615	0.252385
16486	0.825974	0.174026
16499	0.395334	0.604666
16507	0.935513	0.064487
16510	0.933386	0.066614
16517	0.993405	0.006595
16524	0.99391	0.00609
16527	0.99999	1e-05
16538	0.99999	1e-05
16548	0.991773	0.008227
16550	0.99999	1e-05
16562	0.99999	1e-05
16569	0.99999	1e-05
16671	0.801363	0.198637
16678	0.782144	0.217856
16692	0.99999	1e-05
16702	0.99999	1e-05
16708	0.99999	1e-05
16719	0.780634	0.219366
16731	0.687706	0.312294
16741	0.996811	0.003189
16743	0.084718	0.915282
16744	0.691189	0.308811
16748	0.779948	0.220052
16761	0.512733	0.487267
16775	0.996189	0.003811
16780	0.45618	0.54382
16787	0.543257	0.456743
16798	0.511333	0.488667
16808	0.986643	0.013357
16815	0.659553	0.340447
16816	0.377691	0.622309
16823	0.936266	0.063734
16827	0.99999	1e-05
16829	0.99999	1e-05
16847	0.246638	0.753362
16853	0.368732	0.631268
16856	0.961879	0.038121
16861	0.92999	0.07001
16862	0.120353	0.879647
16866	0.201652	0.798348
16873	0.977802	0.022198
16879	0.760559	0.239441
16880	0.99999	1e-05
16889	0.102198	0.897802
16890	0.391881	0.608119
16986	0.928952	0.071048
16999	0.958781	0.041219
17006	0.382179	0.617821
17024	0.446114	0.553886
17111	0.351218	0.648782
17112	0.99778	0.00222
17139	0.440564	0.559436
17141	0.332516	0.667484
17153	0.877748	0.122252
17158	0.99999	1e-05
17159	0.781704	0.218296
17165	0.309659	0.690341
17174	0.695187	0.304813
17184	0.874494	0.125506
17190	0.499149	0.500851
17199	0.99999	1e-05
17222	0.914919	0.085081
17228	0.894044	0.105956
17232	0.647041	0.352959
17233	0.99999	1e-05
17254	0.035379	0.964621
17255	0.399901	0.600099
17268	0.387659	0.612341
17294	0.99999	1e-05
17295	0.466956	0.533044
17325	0.99999	1e-05
17328	0.966427	0.033573
17340	0.99999	1e-05
17776	0.995929	0.004071
17792	0.396778	0.603222
17795	0.453199	0.546801
17826	0.315021	0.684979
17829	0.385002	0.614998
17832	0.990955	0.009045
17833	0.139288	0.860712
17840	0.464966	0.535034
17851	0.626316	0.373684
17852	0.865019	0.134981
17871	0.99999	1e-05
17873	0.99999	1e-05
17879	0.661524	0.338476
17891	0.959526	0.040474
17898	0.457244	0.542756
17903	0.99999	1e-05
17916	0.99999	1e-05
17929	0.712719	0.287281
17969	0.613874	0.386126
17970	0.626325	0.373675
17971	0.99999	1e-05
17981	0.951789	0.048211
17997	0.99999	1e-05
17998	0.998866	0.001134
17999	0.99999	1e-05
18004	0.610187	0.389813
18015	0.094463	0.905537
18019	0.426754	0.573246
18022	0.996027	0.003973
18024	0.964871	0.035129
18141	0.99999	1e-05
18144	0.892625	0.107375
18168	0.524509	0.475491
18341	0.696426	0.303574
18385	0.99999	1e-05
18395	0.597207	0.402793
18431	0.99999	1e-05
18469	0.653126	0.346874
18523	0.994447	0.005553
18528	0.464016	0.535984
18529	0.429187	0.570813
18557	0.86486	0.13514
18586	0.679649	0.320351
18599	0.99341	0.00659
18672	0.906924	0.093076
18713	0.492519	0.507481
18715	0.981131	0.018869
18769	0.639606	0.360394
18778	0.00612	0.99388
18789	0.808896	0.191104
18818	0.780726	0.219274
18840	0.981518	0.018482
18841	0.99999	1e-05
18866	0.630353	0.369647
18892	0.826965	0.173035
18917	0.85399	0.14601
18929	0.725851	0.274149
18938	0.859744	0.140256
18972	0.468456	0.531544
18974	0.056192	0.943808
19012	0.711491	0.288509
19144	0.461725	0.538275
19154	0.580899	0.419101
19165	0.99999	1e-05
19173	0.99999	1e-05
19181	0.999298	0.000702
19207	0.884874	0.115126
19215	0.99999	1e-05
19237	0.418465	0.581535
19348	0.998419	0.001581
19359	0.983926	0.016074
19365	0.991533	0.008467
19371	0.99999	1e-05
19376	0.508029	0.491971
19378	0.745297	0.254703
19381	0.182392	0.817608
19658	0.777387	0.222613
19674	0.996162	0.003838
19679	0.997235	0.002765
19750	0.930289	0.069711
20117	0.917095	0.082905
25347	0.8526	0.1474
25354	0.98731	0.01269
25355	0.037237	0.962763
25409	0.560563	0.439437
25593	0.6464	0.3536
26101	0.927697	0.072303
26138	0.560794	0.439206
26196	0.824235	0.175765
26198	0.997274	0.002726
26310	0.923016	0.076984
26316	0.924426	0.075574
26318	0.915423	0.084577
26324	0.635447	0.364553
26355	0.647254	0.352746
26498	0.769836	0.230164
26800	0.99999	1e-05
26980	0.916916	0.083084
26988	0.998486	0.001514
27033	0.418805	0.581195
27036	0.99999	1e-05
27166	0.987909	0.012091
27181	0.99999	1e-05
27190	0.491268	0.508732
27193	0.493343	0.506657
27199	0.99999	1e-05
27230	0.874386	0.125614
27237	0.618832	0.381168
27267	0.609312	0.390688
27306	0.99999	1e-05
27351	0.876775	0.123225
27358	0.848885	0.151115
27433	0.552536	0.447464
27472	0.99999	1e-05
27503	0.993362	0.006638
27525	0.937658	0.062342
27592	0.948944	0.051056
27594	0.891011	0.108989
27622	0.70639	0.29361
27643	0.55829	0.44171
27666	0.774238	0.225762
27668	0.2031	0.7969
27686	0.669877	0.330123
27742	0.168081	0.831919
27811	0.786155	0.213845
27814	0.606045	0.393955
27820	0.866793	0.133207
27827	0.926762	0.073238
27841	0.084011	0.915989
27844	0.987788	0.012212
27874	0.993573	0.006427
27885	0.141691	0.858309
27889	0.993877	0.006123
27908	0.137172	0.862828
27985	0.459959	0.540041
27989	0.99999	1e-05
27999	0.99999	1e-05
28003	0.783611	0.216389
28021	0.825632	0.174368
28037	0.384168	0.615832
28074	0.671986	0.328014
28075	0.484626	0.515374
28076	0.881268	0.118732
28102	0.99999	1e-05
28183	0.99999	1e-05
28212	0.99999	1e-05
28246	0.99038	0.00962
28259	0.669197	0.330803
28269	0.642386	0.357614
28274	0.60758	0.39242
28279	0.850647	0.149353
28281	0.266905	0.733095
28285	0.806461	0.193539
28304	0.99999	1e-05
28328	0.99999	1e-05
28368	0.840264	0.159736
28375	0.46259	0.53741
28376	0.74469	0.25531
28385	0.925045	0.074955
28386	0.824958	0.175042
28400	0.99999	1e-05
28416	0.99999	1e-05
28417	0.99999	1e-05
28428	0.935248	0.064752
28431	0.619756	0.380244
28436	0.99999	1e-05
28438	0.99999	1e-05
28478	0.56492	0.43508
28495	0.359268	0.640732
28497	0.924127	0.075873
28576	0.99999	1e-05
28591	0.99999	1e-05
28609	0.92128	0.07872
28618	0.99999	1e-05
28635	0.896241	0.103759
28729	0.99999	1e-05
28740	0.689488	0.310512
28742	0.90882	0.09118
28779	0.948832	0.051168
28799	0.99999	1e-05
28801	0.99999	1e-05
28802	0.88694	0.11306
28806	0.97827	0.02173
28830	0.961966	0.038034
28925	0.99999	1e-05
28949	0.790952	0.209048
29156	0.823771	0.176229
29333	0.828414	0.171586
29368	0.99999	1e-05
29565	0.623648	0.376352
29758	0.839044	0.160956
30008	0.930595	0.069405
30033	0.833221	0.166779
30104	0.749355	0.250645
30320	0.760162	0.239838
30366	0.95224	0.04776
30373	0.857152	0.142848
30424	0.86622	0.13378
30508	0.702424	0.297576
30564	0.678242	0.321758
30609	0.629586	0.370414
30611	0.906441	0.093559
30614	0.864036	0.135964
30636	0.99999	1e-05
30650	0.99999	1e-05
30660	0.827676	0.172324
30662	0.99999	1e-05
30673	0.801578	0.198422
30699	0.413011	0.586989
30749	0.788705	0.211295
30751	0.82745	0.17255
30752	0.97779	0.02221
30772	0.295447	0.704553
30871	0.946455	0.053545
30878	0.93003	0.06997
30886	0.603709	0.396291
30889	0.853638	0.146362
30907	0.691451	0.308549
30917	0.866561	0.133439
30920	0.685599	0.314401
30927	0.862288	0.137712
30933	0.619377	0.380623
30934	0.983256	0.016744
30961	0.99999	1e-05
30973	0.996582	0.003418
30974	0.596929	0.403071
31011	0.705166	0.294834
31015	0.705247	0.294753
31016	0.97255	0.02745
31021	0.867552	0.132448
31025	0.568772	0.431228
31026	0.99999	1e-05
31028	0.570752	0.429248
31035	0.383449	0.616551
31064	0.979836	0.020164
31065	0.581472	0.418528
31072	0.962661	0.037339
31086	0.810826	0.189174
31110	0.991439	0.008561
31115	0.915896	0.084104
31120	0.49451	0.50549
31124	0.958459	0.041541
31130	0.417912	0.582088
31131	0.651715	0.348285
31134	0.966202	0.033798
31145	0.846539	0.153461
31152	0.981644	0.018356
31177	0.347251	0.652749
31178	0.590275	0.409725
31234	0.886145	0.113855
31235	0.99708	0.00292
31255	0.879019	0.120981
31275	0.731123	0.268877
31284	0.868791	0.131209
31288	0.479096	0.520904
31297	0.939653	0.060347
31299	0.936912	0.063088
31300	0.491648	0.508352
31311	0.748896	0.251104
31327	0.99999	1e-05
31329	0.993356	0.006644
31331	0.769564	0.230436
31333	0.99999	1e-05
31337	0.680608	0.319392
31358	0.487147	0.512853
31364	0.781183	0.218817
31392	0.984361	0.015639
31398	0.99999	1e-05
31401	0.858529	0.141471
31407	0.974073	0.025927
31408	0.626362	0.373638
31409	0.813992	0.186008
31410	0.590425	0.409575
31415	0.852884	0.147116
31417	0.73689	0.26311
31440	0.974184	0.025816
31457	0.656938	0.343062
31462	0.815159	0.184841
31469	0.977773	0.022227
31471	0.764088	0.235912
31475	0.626107	0.373893
31477	0.40764	0.59236
31482	0.966567	0.033433
31484	0.985301	0.014699
31490	0.979899	0.020101
31497	0.627763	0.372237
31498	0.832744	0.167256
31499	0.995071	0.004929
31500	0.99999	1e-05
31506	0.687537	0.312463
31507	0.671689	0.328311
31511	0.827898	0.172102
31515	0.909476	0.090524
31518	0.941608	0.058392
31525	0.608976	0.391024
31526	0.993115	0.006885
31528	0.974158	0.025842
31540	0.984282	0.015718
31542	0.829683	0.170317
31543	0.440115	0.559885
31552	0.972651	0.027349
31553	0.99999	1e-05
31556	0.946239	0.053761
31559	0.982569	0.017431
31560	0.665064	0.334936
31573	0.898891	0.101109
31576	0.926612	0.073388
31578	0.99999	1e-05
31602	0.719328	0.280672
31605	0.995868	0.004132
31624	0.94379	0.05621
31630	0.965819	0.034181
31642	0.813321	0.186679
31650	0.99999	1e-05
31656	0.655053	0.344947
31659	0.919702	0.080298
31666	0.388916	0.611084
31693	0.979915	0.020085
31716	0.741637	0.258363
31720	0.828234	0.171766
31729	0.420525	0.579475
31731	0.984073	0.015927
31738	0.786595	0.213405
31764	0.86259	0.13741
31778	0.793316	0.206684
31786	0.884254	0.115746
31789	0.512892	0.487108
31800	0.684411	0.315589
31804	0.981749	0.018251
31805	0.739407	0.260593
31836	0.746167	0.253833
31846	0.635543	0.364457
31849	0.99999	1e-05
31852	0.522221	0.477779
31880	0.779186	0.220814
31882	0.957122	0.042878
31902	0.99999	1e-05
31903	0.297723	0.702277
31929	0.590449	0.409551
31931	0.474463	0.525537
31937	0.661945	0.338055
31938	0.812997	0.187003
31952	0.943509	0.056491
31958	0.889393	0.110607
31960	0.926564	0.073436
31966	0.858816	0.141184
31970	0.778615	0.221385
31980	0.775696	0.224304
31984	0.99999	1e-05
31993	0.99999	1e-05
31994	0.999048	0.000952
31997	0.99999	1e-05
32025	0.968072	0.031928
32039	0.887661	0.112339
32040	0.891634	0.108366
32043	0.903211	0.096789
32053	0.434333	0.565667
32089	0.50275	0.49725
32103	0.542011	0.457989
32130	0.530084	0.469916
32132	0.99999	1e-05
32187	0.585661	0.414339
32207	0.345011	0.654989
32209	0.403747	0.596253
32215	0.978337	0.021663
32224	0.767101	0.232899
32227	0.99999	1e-05
32298	0.962486	0.037514
32299	0.989529	0.010471
32311	0.971016	0.028984
32356	0.482616	0.517384
32358	0.709162	0.290838
32363	0.99999	1e-05
32372	0.752722	0.247278
32451	0.774394	0.225606
32467	0.853623	0.146377
32469	0.697576	0.302424
32472	0.779434	0.220566
32539	0.631432	0.368568
32540	0.787515	0.212485
32552	0.844021	0.155979
32553	0.602186	0.397814
32557	0.591895	0.408105
32560	0.99999	1e-05
32588	0.952304	0.047696
32591	0.775843	0.224157
32606	0.74163	0.25837
32629	0.787747	0.212253
32651	0.99999	1e-05
32736	0.728574	0.271426
32772	0.99999	1e-05
32773	0.903132	0.096868
32785	0.838965	0.161035
32794	0.865081	0.134919
32797	0.641605	0.358395
32801	0.808982	0.191018
32849	0.849133	0.150867
32860	0.990322	0.009678
32863	0.576295	0.423705
32876	0.553705	0.446295
32906	0.294074	0.705926
32909	0.946637	0.053363
32988	0.793009	0.206991
32993	0.973529	0.026471
32995	0.918042	0.081958
32996	0.503783	0.496217
33082	0.471051	0.528949
33083	0.865239	0.134761
33097	0.801514	0.198486
33106	0.865253	0.134747
33112	0.519604	0.480396
33115	0.99999	1e-05
33163	0.546817	0.453183
33524	0.771613	0.228387
33545	0.913543	0.086457
33599	0.617687	0.382313
33605	0.631551	0.368449
33631	0.790621	0.209379
33863	0.899622	0.100378
33874	0.817776	0.182224
33889	0.99999	1e-05
33908	0.894637	0.105363
34568	0.5261	0.4739
34857	0.844692	0.155308
34859	0.99999	1e-05
34897	0.99999	1e-05
1X0014	0.847651	0.152349
1X0026	0.99999	1e-05
1X0035	0.861582	0.138418
1X0102	1e-05	0.99999
1X0110	0.018469	0.981531
1X0153	0.99999	1e-05
1X0351	0.517342	0.482658
1X0354	0.99999	1e-05
1X0356	0.828557	0.171443
1X0576	0.99999	1e-05
1X0580	0.99999	1e-05
1X0808	0.99999	1e-05
1X0812	0.814336	0.185664
1X0830	0.846227	0.153773
1X0832	0.99999	1e-05
1X0843	0.960225	0.039775
1X0951	0.93353	0.06647
1X1032	0.956737	0.043263
1X1125	0.997616	0.002384
1X1126	0.99999	1e-05
1X1146	0.968183	0.031817
1X1152	0.99999	1e-05
1X1155	0.972886	0.027114
1X1181	0.99999	1e-05
1X1230	0.870026	0.129974
1X1237	0.88547	0.11453
1X1392	0.879529	0.120471
1X1487	1e-05	0.99999
1X1672	0.99999	1e-05
1X1693	0.843363	0.156637
1X1700	0.904186	0.095814
1X1734	1e-05	0.99999
1X1765	0.99999	1e-05
1X1939	0.99999	1e-05
1X1947	0.99999	1e-05
1X1958	0.36897	0.63103
1X1960	0.99999	1e-05
1X2049	1e-05	0.99999
1X2054	0.99999	1e-05
1X2055	0.99999	1e-05
1X2124	0.916547	0.083453
1X2208	1e-05	0.99999
1X2231	0.99999	1e-05
1X2304	1e-05	0.99999
1X2664	0.907362	0.092638
1X2816	0.99999	1e-05
1X2891	0.99999	1e-05
1X2892	0.839921	0.160079
1X3162	0.99999	1e-05
1X3321	0.149282	0.850718
1X3576	0.99999	1e-05
1X3656	0.932477	0.067523
1X3697	0.99999	1e-05
1X3796	0.372804	0.627196
1X3822	0.994816	0.005184
1X3837	0.400302	0.599698
1X4080	0.965139	0.034861
1X4179	0.907808	0.092192
1X4209	0.36836	0.63164
1X4384	1e-05	0.99999
1X4519	0.877338	0.122662
1X4696	0.99999	1e-05
1X4739	0.99999	1e-05
1X4777	0.99999	1e-05
1X4811	1e-05	0.99999
1X4859	0.99999	1e-05
1Y0291	0.99999	1e-05
1Y1979	0.928284	0.071716
1Y3548	1e-05	0.99999
