# Supplementary material for: Global and local ancestry estimation in a captive baboon colony
Source: PLoS One. 2024 Jul 3;19(7):e0305157. doi: 10.1371/journal.pone.0305157 (PMC11221750; doi:10.1371/journal.pone.0305157)
Supplement: S4 Table — (XLSX) [file pone.0305157.s020.xlsx]

## Sheet: Sheet1
S4 Table: ADMIXTURE global ancestry estimates using the Beagle pipeline full data compared to the Beagle pipeline AIMs-only data
Sample ID	Olive %	Yellow %	Olive % AIMS only	Yellow % AIMS only
6265	0.964409	0.035591	0.98439	0.01561
6382	0.99999	1e-05	0.99999	1e-05
6716	0.628893	0.371107	0.708223	0.291777
6955	0.955991	0.044009	0.982949	0.017051
7091	0.99999	1e-05	0.994934	0.005066
7158	0.233342	0.766658	0.437591	0.562409
7267	0.946315	0.053685	0.981833	0.018167
7311	0.99999	1e-05	0.99999	1e-05
7478	0.99999	1e-05	0.99999	1e-05
7625	0.959342	0.040658	0.982944	0.017056
7777	0.99999	1e-05	0.99999	1e-05
7790	0.99999	1e-05	0.99999	1e-05
7937	0.99999	1e-05	0.99999	1e-05
8134	0.99999	1e-05	0.99999	1e-05
8170	0.99999	1e-05	0.99999	1e-05
8307	0.99999	1e-05	0.99999	1e-05
8344	0.27705	0.72295	0.489126	0.510874
8395	0.962704	0.037296	0.988894	0.011106
8465	0.707198	0.292802	0.763384	0.236616
8581	0.758195	0.241805	0.791712	0.208288
8596	0.71078	0.28922	0.802433	0.197567
8635	0.99999	1e-05	0.996248	0.003752
8653	0.99999	1e-05	0.99999	1e-05
8780	0.99999	1e-05	0.99999	1e-05
8995	0.922702	0.077298	0.963477	0.036523
9045	0.99999	1e-05	0.99999	1e-05
9086	0.427357	0.572643	0.644421	0.355579
9128	0.965598	0.034402	0.982082	0.017918
9481	0.118642	0.881358	0.17618	0.82382
9514	0.99999	1e-05	0.999287	0.000713
9562	0.99999	1e-05	0.99999	1e-05
9656	1e-05	0.99999	0.1928	0.8072
9841	0.974986	0.025014	0.99999	1e-05
9860	0.658192	0.341808	0.734424	0.265576
9878	0.984271	0.015729	0.99999	1e-05
10046	0.991151	0.008849	0.99999	1e-05
10099	0.99999	1e-05	0.99999	1e-05
10164	0.724609	0.275391	0.752722	0.247278
10173	0.99999	1e-05	0.99999	1e-05
10192	0.943584	0.056416	0.996249	0.003751
10316	0.969513	0.030487	0.99999	1e-05
10349	0.326309	0.673691	0.536888	0.463112
10418	0.34879	0.65121	0.500639	0.499361
10482	0.958574	0.041426	0.99999	1e-05
10488	0.301188	0.698812	0.446033	0.553967
10489	0.960894	0.039106	0.984899	0.015101
10842	0.99999	1e-05	0.99999	1e-05
10987	0.960842	0.039158	0.986085	0.013915
10998	0.984168	0.015832	0.99999	1e-05
11004	0.667801	0.332199	0.725618	0.274382
11158	0.608833	0.391167	0.733312	0.266688
11562	0.56968	0.43032	0.728011	0.271989
11608	0.986642	0.013358	0.99999	1e-05
11693	0.704326	0.295674	0.811986	0.188014
11752	0.953308	0.046692	0.995947	0.004053
11769	0.623499	0.376501	0.742717	0.257283
11770	0.492677	0.507323	0.646722	0.353278
11885	0.993896	0.006104	0.995233	0.004767
11887	0.931107	0.068893	0.987903	0.012097
11959	0.374613	0.625387	0.541308	0.458692
11967	0.719291	0.280709	0.802935	0.197065
11981	0.67646	0.32354	0.688944	0.311056
12138	0.976441	0.023559	0.995076	0.004924
12141	0.692291	0.307709	0.805821	0.194179
12152	0.726619	0.273381	0.750089	0.249911
12156	0.428566	0.571434	0.554274	0.445726
12175	0.362448	0.637552	0.505028	0.494972
12218	0.600947	0.399053	0.650043	0.349957
12226	0.662279	0.337721	0.723863	0.276137
12242	0.973125	0.026875	0.99999	1e-05
12282	0.683016	0.316984	0.797784	0.202216
12423	0.413211	0.586789	0.626432	0.373568
12427	0.877365	0.122635	0.939885	0.060115
12457	0.743892	0.256108	0.775281	0.224719
12473	0.453757	0.546243	0.581444	0.418556
12481	0.99999	1e-05	0.99999	1e-05
12491	0.747831	0.252169	0.814792	0.185208
12552	0.99999	1e-05	0.99999	1e-05
12656	0.695552	0.304448	0.797054	0.202946
12681	0.321513	0.678487	0.503941	0.496059
12717	0.99999	1e-05	0.997578	0.002422
12719	0.745416	0.254584	0.744634	0.255366
12720	0.619856	0.380144	0.794559	0.205441
12869	0.859722	0.140278	0.964762	0.035238
12962	0.775498	0.224502	0.825327	0.174673
12963	0.943199	0.056801	0.989485	0.010515
13068	0.980938	0.019062	0.996456	0.003544
13103	0.853995	0.146005	0.922459	0.077541
13110	0.99999	1e-05	0.99999	1e-05
13152	0.733766	0.266234	0.839163	0.160837
13169	0.783818	0.216182	0.822105	0.177895
13225	0.871969	0.128031	0.906469	0.093531
13226	0.879477	0.120523	0.980871	0.019129
13228	0.855514	0.144486	0.910172	0.089828
13245	0.90274	0.09726	0.985371	0.014629
13264	0.462502	0.537498	0.656084	0.343916
13387	0.735471	0.264529	0.806056	0.193944
13463	0.941362	0.058638	0.99999	1e-05
13570	0.544186	0.455814	0.708306	0.291694
13575	0.67866	0.32134	0.79922	0.20078
13589	0.794594	0.205406	0.838657	0.161343
13597	0.99999	1e-05	0.99999	1e-05
13644	0.79723	0.20277	0.806597	0.193403
13645	0.875235	0.124765	0.868903	0.131097
13673	0.900015	0.099985	0.895841	0.104159
13694	0.99999	1e-05	0.99999	1e-05
13698	0.99999	1e-05	0.99999	1e-05
13739	0.890701	0.109299	0.871546	0.128454
13859	0.856042	0.143958	0.852755	0.147245
13914	0.743029	0.256971	0.824411	0.175589
13942	0.877181	0.122819	0.906936	0.093064
13951	0.99999	1e-05	0.99999	1e-05
13988	0.99999	1e-05	0.99999	1e-05
14012	0.991989	0.008011	0.99999	1e-05
14013	0.99999	1e-05	0.99999	1e-05
14016	0.99999	1e-05	0.99999	1e-05
14022	0.897997	0.102003	0.885747	0.114253
14058	0.995301	0.004699	0.995884	0.004116
14062	0.99999	1e-05	0.99999	1e-05
14066	0.99999	1e-05	0.99999	1e-05
14068	0.990853	0.009147	0.991659	0.008341
14076	0.398727	0.601273	0.572004	0.427996
14077	0.99999	1e-05	0.99999	1e-05
14154	0.99536	0.00464	0.99999	1e-05
14158	0.721621	0.278379	0.870184	0.129816
14167	0.451984	0.548016	0.701338	0.298662
14172	0.162163	0.837837	0.341024	0.658976
14181	0.325463	0.674537	0.50629	0.49371
14182	0.426004	0.573996	0.622678	0.377322
14191	0.663474	0.336526	0.813588	0.186412
14204	0.99999	1e-05	0.99999	1e-05
14250	0.99999	1e-05	0.99999	1e-05
14273	0.164773	0.835227	0.409114	0.590886
14276	0.497271	0.502729	0.520135	0.479865
14282	0.99999	1e-05	0.99999	1e-05
14290	0.499295	0.500705	0.730807	0.269193
14324	0.901625	0.098375	0.897753	0.102247
14330	0.989474	0.010526	0.99999	1e-05
14342	0.99999	1e-05	0.997541	0.002459
14343	0.834171	0.165829	0.920258	0.079742
14350	0.99999	1e-05	0.99999	1e-05
14351	0.99999	1e-05	0.99999	1e-05
14355	0.346151	0.653849	0.579514	0.420486
14369	0.418847	0.581153	0.651713	0.348287
14379	0.904734	0.095266	0.918022	0.081978
14427	0.482427	0.517573	0.683627	0.316373
14435	0.988568	0.011432	0.992164	0.007836
14437	0.99999	1e-05	0.99999	1e-05
14460	0.744225	0.255775	0.741275	0.258725
14473	0.99999	1e-05	0.99999	1e-05
14498	0.800804	0.199196	0.866258	0.133742
14526	0.992803	0.007197	0.99806	0.00194
14642	0.988783	0.011217	0.993173	0.006827
14652	0.99999	1e-05	0.99999	1e-05
14668	0.99999	1e-05	0.99999	1e-05
14690	0.994127	0.005873	0.99999	1e-05
14695	0.890192	0.109808	0.872383	0.127617
14696	0.891521	0.108479	0.890045	0.109955
14712	0.99999	1e-05	0.99999	1e-05
14740	0.99999	1e-05	0.99999	1e-05
14753	0.911623	0.088377	0.953665	0.046335
14756	0.99999	1e-05	0.99999	1e-05
14795	0.99999	1e-05	0.99999	1e-05
14800	0.386991	0.613009	0.584618	0.415382
14833	0.99999	1e-05	0.99999	1e-05
14847	0.535895	0.464105	0.632725	0.367275
14850	0.998651	0.001349	0.99999	1e-05
14852	0.991979	0.008021	0.99495	0.00505
14860	0.898343	0.101657	0.996418	0.003582
14863	0.991038	0.008962	0.99999	1e-05
14865	0.99999	1e-05	0.99999	1e-05
14867	0.99999	1e-05	0.996756	0.003244
14886	0.99999	1e-05	0.99999	1e-05
14908	0.091812	0.908188	0.28766	0.71234
14909	0.99999	1e-05	0.99999	1e-05
14916	0.994525	0.005475	0.996543	0.003457
14922	0.981654	0.018346	0.996354	0.003646
14924	0.99999	1e-05	0.99999	1e-05
14925	0.99999	1e-05	0.99999	1e-05
14930	0.998279	0.001721	0.999662	0.000338
14943	0.610571	0.389429	0.73852	0.26148
14944	0.413241	0.586759	0.659749	0.340251
14948	0.743644	0.256356	0.73932	0.26068
14951	0.372432	0.627568	0.570919	0.429081
14959	0.99999	1e-05	0.99999	1e-05
14989	0.996663	0.003337	0.99999	1e-05
14994	0.99999	1e-05	0.99999	1e-05
15009	0.989249	0.010751	0.99999	1e-05
15107	0.993347	0.006653	0.99999	1e-05
15112	0.636674	0.363326	0.785916	0.214084
15113	0.473247	0.526753	0.703239	0.296761
15122	0.534354	0.465646	0.601752	0.398248
15149	0.66993	0.33007	0.675885	0.324115
15150	0.99999	1e-05	0.99999	1e-05
15156	0.99999	1e-05	0.99999	1e-05
15157	0.698802	0.301198	0.804134	0.195866
15163	0.99999	1e-05	0.99999	1e-05
15175	0.786159	0.213841	0.823081	0.176919
15178	0.99999	1e-05	0.99999	1e-05
15190	0.99999	1e-05	0.99999	1e-05
15197	0.516811	0.483189	0.648229	0.351771
15211	0.990254	0.009746	0.99999	1e-05
15212	0.961543	0.038457	0.996599	0.003401
15217	0.876214	0.123786	0.864545	0.135455
15225	0.139847	0.860153	0.351406	0.648594
15232	1e-05	0.99999	0.181131	0.818869
15244	0.886616	0.113384	0.879286	0.120714
15267	0.99999	1e-05	0.99999	1e-05
15274	0.905007	0.094993	0.933378	0.066622
15279	0.99999	1e-05	0.99999	1e-05
15286	0.99999	1e-05	0.99999	1e-05
15290	0.379883	0.620117	0.526023	0.473977
15292	0.99999	1e-05	0.99999	1e-05
15308	0.612542	0.387458	0.74014	0.25986
15414	0.991104	0.008896	0.99999	1e-05
15419	0.99999	1e-05	0.99999	1e-05
15421	0.985341	0.014659	0.99999	1e-05
15442	0.417217	0.582783	0.654923	0.345077
15444	0.99999	1e-05	0.99999	1e-05
15458	0.993629	0.006371	0.996918	0.003082
15467	0.99999	1e-05	0.99999	1e-05
15475	0.984904	0.015096	0.997765	0.002235
15486	0.760126	0.239874	0.827701	0.172299
15494	0.725389	0.274611	0.74753	0.25247
15509	0.99999	1e-05	0.99999	1e-05
15515	0.677705	0.322295	0.766726	0.233274
15523	0.683961	0.316039	0.757959	0.242041
15545	0.499336	0.500664	0.658806	0.341194
15553	0.877225	0.122775	0.902253	0.097747
15560	0.99999	1e-05	0.99999	1e-05
15562	0.822873	0.177127	0.812584	0.187416
15566	0.167579	0.832421	0.342859	0.657141
15568	0.444872	0.555128	0.6276	0.3724
15571	0.99999	1e-05	0.99999	1e-05
15575	0.99999	1e-05	0.99999	1e-05
15579	0.693754	0.306246	0.691815	0.308185
15581	0.028834	0.971166	0.227993	0.772007
15584	0.8324	0.1676	0.879938	0.120062
15599	0.391732	0.608268	0.636943	0.363057
15600	0.80184	0.19816	0.940204	0.059796
15626	0.99999	1e-05	0.99999	1e-05
15628	0.99999	1e-05	0.99999	1e-05
15633	0.997756	0.002244	0.99999	1e-05
15652	0.865155	0.134845	0.882602	0.117398
15653	0.421269	0.578731	0.62796	0.37204
15659	0.949998	0.050002	0.996787	0.003213
15664	0.97974	0.02026	0.99999	1e-05
15733	0.829189	0.170811	0.913729	0.086271
15736	0.739889	0.260111	0.790869	0.209131
15820	0.443002	0.556998	0.663944	0.336056
15824	0.99999	1e-05	0.99999	1e-05
15845	0.977741	0.022259	0.99999	1e-05
15846	0.159076	0.840924	0.424561	0.575439
15849	0.137201	0.862799	0.334752	0.665248
15870	0.99999	1e-05	0.99999	1e-05
15874	0.99999	1e-05	0.99999	1e-05
15889	0.99999	1e-05	0.99999	1e-05
15938	0.99999	1e-05	0.99999	1e-05
15940	0.99999	1e-05	0.99999	1e-05
15944	0.99999	1e-05	0.99624	0.00376
15975	0.557088	0.442912	0.671695	0.328305
15976	0.99999	1e-05	0.99999	1e-05
15979	0.99999	1e-05	0.99999	1e-05
15996	0.680506	0.319494	0.75586	0.24414
16000	0.99999	1e-05	0.99999	1e-05
16006	0.739225	0.260775	0.855179	0.144821
16017	0.989608	0.010392	0.993362	0.006638
16019	0.99999	1e-05	0.99999	1e-05
16056	0.99999	1e-05	0.999717	0.000283
16058	0.620636	0.379364	0.757509	0.242491
16059	0.346674	0.653326	0.594992	0.405008
16065	0.407251	0.592749	0.629746	0.370254
16067	0.991832	0.008168	0.99999	1e-05
16072	0.607373	0.392627	0.72916	0.27084
16083	0.99999	1e-05	0.99999	1e-05
16092	0.99999	1e-05	0.99999	1e-05
16094	0.680518	0.319482	0.819908	0.180092
16101	0.99999	1e-05	0.99999	1e-05
16104	0.98677	0.01323	0.996596	0.003404
16112	0.99999	1e-05	0.99999	1e-05
16115	0.138649	0.861351	0.349831	0.650169
16121	0.722109	0.277891	0.804434	0.195566
16122	0.99999	1e-05	0.99999	1e-05
16243	0.502038	0.497962	0.646162	0.353838
16244	0.99999	1e-05	0.99999	1e-05
16246	1e-05	0.99999	0.157836	0.842164
16254	0.835363	0.164637	0.840474	0.159526
16261	0.99999	1e-05	0.99999	1e-05
16263	0.876448	0.123552	0.876517	0.123483
16288	0.991306	0.008694	0.99999	1e-05
16289	0.548491	0.451509	0.701454	0.298546
16300	0.851661	0.148339	0.907551	0.092449
16304	0.63136	0.36864	0.763912	0.236088
16316	0.99999	1e-05	0.99999	1e-05
16321	0.754241	0.245759	0.792914	0.207086
16329	0.153983	0.846017	0.358254	0.641746
16338	0.99999	1e-05	0.99999	1e-05
16363	0.99999	1e-05	0.99999	1e-05
16369	0.786429	0.213571	0.84471	0.15529
16371	0.767374	0.232626	0.79812	0.20188
16372	0.96435	0.03565	0.994333	0.005667
16383	0.068399	0.931601	0.305736	0.694264
16385	0.710398	0.289602	0.825094	0.174906
16386	0.759187	0.240813	0.777583	0.222417
16391	0.631822	0.368178	0.718343	0.281657
16400	0.492656	0.507344	0.621799	0.378201
16408	0.999527	0.000473	0.99999	1e-05
16409	0.99999	1e-05	0.99999	1e-05
16413	0.982981	0.017019	0.99999	1e-05
16417	0.353317	0.646683	0.576427	0.423573
16420	0.99999	1e-05	0.99999	1e-05
16424	0.197387	0.802613	0.418806	0.581194
16436	0.742626	0.257374	0.803704	0.196296
16486	0.817172	0.182828	0.872744	0.127256
16499	0.386783	0.613217	0.647855	0.352145
16507	0.939669	0.060331	0.997371	0.002629
16510	0.933708	0.066292	0.993973	0.006027
16517	0.985275	0.014725	0.99999	1e-05
16524	0.996162	0.003838	0.99999	1e-05
16527	0.99999	1e-05	0.998942	0.001058
16538	0.99999	1e-05	0.99999	1e-05
16548	0.990809	0.009191	0.99999	1e-05
16550	0.99999	1e-05	0.99999	1e-05
16562	0.99999	1e-05	0.99999	1e-05
16569	0.99999	1e-05	0.99999	1e-05
16671	0.803374	0.196626	0.844819	0.155181
16678	0.789578	0.210422	0.906106	0.093894
16692	0.99999	1e-05	0.99999	1e-05
16702	0.99999	1e-05	0.99999	1e-05
16708	0.99999	1e-05	0.99999	1e-05
16719	0.773617	0.226383	0.872944	0.127056
16731	0.678503	0.321497	0.818014	0.181986
16741	0.998843	0.001157	0.99999	1e-05
16743	0.074909	0.925091	0.318056	0.681944
16744	0.690878	0.309122	0.817616	0.182384
16748	0.792001	0.207999	0.822937	0.177063
16761	0.516885	0.483115	0.671958	0.328042
16775	0.993952	0.006048	0.99999	1e-05
16780	0.450089	0.549911	0.714604	0.285396
16787	0.546373	0.453627	0.677975	0.322025
16798	0.501822	0.498178	0.75249	0.24751
16808	0.98674	0.01326	0.998071	0.001929
16815	0.662982	0.337018	0.809402	0.190598
16816	0.384808	0.615192	0.590629	0.409371
16823	0.9382	0.0618	0.99027	0.00973
16827	0.99999	1e-05	0.99999	1e-05
16829	0.99999	1e-05	0.99999	1e-05
16847	0.242717	0.757283	0.464855	0.535145
16853	0.367613	0.632387	0.541619	0.458381
16856	0.96286	0.03714	0.994524	0.005476
16861	0.930663	0.069337	0.980169	0.019831
16862	0.112817	0.887183	0.335656	0.664344
16866	0.194954	0.805046	0.368135	0.631865
16873	0.97993	0.02007	0.99999	1e-05
16879	0.757458	0.242542	0.750756	0.249244
16880	0.99999	1e-05	0.99999	1e-05
16889	0.089289	0.910711	0.316198	0.683802
16890	0.392783	0.607217	0.56009	0.43991
16986	0.931575	0.068425	0.995411	0.004589
16999	0.961847	0.038153	0.995732	0.004268
17006	0.379208	0.620792	0.589481	0.410519
17024	0.422318	0.577682	0.638228	0.361772
17111	0.347731	0.652269	0.584901	0.415099
17112	0.997784	0.002216	0.996285	0.003715
17139	0.444955	0.555045	0.589745	0.410255
17141	0.320601	0.679399	0.526016	0.473984
17153	0.873002	0.126998	0.934287	0.065713
17158	0.99999	1e-05	0.997861	0.002139
17159	0.778751	0.221249	0.862528	0.137472
17165	0.305984	0.694016	0.488881	0.511119
17174	0.698415	0.301585	0.765379	0.234621
17184	0.875372	0.124628	0.88163	0.11837
17190	0.502012	0.497988	0.717941	0.282059
17199	0.993418	0.006582	0.99999	1e-05
17222	0.916207	0.083793	0.92913	0.07087
17228	0.894639	0.105361	0.908306	0.091694
17232	0.655283	0.344717	0.744472	0.255528
17233	0.99999	1e-05	0.99999	1e-05
17254	0.018309	0.981691	0.240785	0.759215
17255	0.39791	0.60209	0.61788	0.38212
17268	0.386696	0.613304	0.528359	0.471641
17294	0.99999	1e-05	0.99999	1e-05
17295	0.460982	0.539018	0.636649	0.363351
17325	0.99999	1e-05	0.995088	0.004912
17328	0.965202	0.034798	0.995486	0.004514
17340	0.998331	0.001669	0.99999	1e-05
17776	0.997127	0.002873	0.993788	0.006212
17792	0.401803	0.598197	0.612823	0.387177
17795	0.44357	0.55643	0.668917	0.331083
17826	0.31443	0.68557	0.527532	0.472468
17829	0.382161	0.617839	0.555029	0.444971
17832	0.993483	0.006517	0.996257	0.003743
17833	0.137695	0.862305	0.331724	0.668276
17840	0.457834	0.542166	0.605623	0.394377
17851	0.611787	0.388213	0.73026	0.26974
17852	0.870691	0.129309	0.876023	0.123977
17871	0.99999	1e-05	0.99999	1e-05
17873	0.99999	1e-05	0.99999	1e-05
17879	0.657521	0.342479	0.772951	0.227049
17891	0.960772	0.039228	0.984515	0.015485
17898	0.440728	0.559272	0.573436	0.426564
17903	0.995403	0.004597	0.99999	1e-05
17916	0.99999	1e-05	0.99999	1e-05
17929	0.722695	0.277305	0.819486	0.180514
17969	0.605763	0.394237	0.789079	0.210921
17970	0.621196	0.378804	0.751339	0.248661
17971	0.99999	1e-05	0.99999	1e-05
17981	0.956735	0.043265	0.980598	0.019402
17997	0.99999	1e-05	0.99999	1e-05
17998	0.999395	0.000605	0.99999	1e-05
17999	0.99999	1e-05	0.99999	1e-05
18004	0.608034	0.391966	0.746053	0.253947
18015	0.087088	0.912912	0.397901	0.602099
18019	0.425123	0.574877	0.653554	0.346446
18022	0.998113	0.001887	0.99999	1e-05
18024	0.965758	0.034242	0.972127	0.027873
18141	0.99999	1e-05	0.99999	1e-05
18144	0.889382	0.110618	0.975517	0.024483
18168	0.522792	0.477208	0.748933	0.251067
18341	0.698421	0.301579	0.783445	0.216555
18385	0.99999	1e-05	0.99999	1e-05
18395	0.598294	0.401706	0.674798	0.325202
18431	0.99999	1e-05	0.99999	1e-05
18469	0.653725	0.346275	0.740968	0.259032
18523	0.993634	0.006366	0.99999	1e-05
18528	0.462334	0.537666	0.648317	0.351683
18529	0.4186	0.5814	0.642521	0.357479
18557	0.871466	0.128534	0.924368	0.075632
18586	0.684863	0.315137	0.748498	0.251502
18599	0.99259	0.00741	0.999418	0.000582
18672	0.910703	0.089297	0.995837	0.004163
18713	0.48487	0.51513	0.558521	0.441479
18715	0.979973	0.020027	0.99999	1e-05
18769	0.645899	0.354101	0.712756	0.287244
18778	1e-05	0.99999	0.206665	0.793335
18789	0.811367	0.188633	0.885531	0.114469
18818	0.782069	0.217931	0.832217	0.167783
18840	0.98141	0.01859	0.996257	0.003743
18841	0.99999	1e-05	0.99999	1e-05
18866	0.626311	0.373689	0.707923	0.292077
18892	0.819989	0.180011	0.905418	0.094582
18917	0.852374	0.147626	0.869893	0.130107
18929	0.729403	0.270597	0.789657	0.210343
18938	0.864018	0.135982	0.87901	0.12099
18972	0.463877	0.536123	0.603636	0.396364
18974	0.05038	0.94962	0.223455	0.776545
19012	0.701867	0.298133	0.800567	0.199433
19144	0.463437	0.536563	0.646984	0.353016
19154	0.589809	0.410191	0.677104	0.322896
19165	0.99999	1e-05	0.99999	1e-05
19173	0.99999	1e-05	0.99999	1e-05
19181	0.99347	0.00653	0.99999	1e-05
19207	0.882872	0.117128	0.962074	0.037926
19215	0.99999	1e-05	0.99999	1e-05
19237	0.416775	0.583225	0.55989	0.44011
19348	0.990763	0.009237	0.99999	1e-05
19359	0.983753	0.016247	0.992863	0.007137
19365	0.990404	0.009596	0.999725	0.000275
19371	0.99999	1e-05	0.99999	1e-05
19376	0.511806	0.488194	0.696717	0.303283
19378	0.749858	0.250142	0.817382	0.182618
19381	0.16898	0.83102	0.415011	0.584989
19658	0.77714	0.22286	0.840183	0.159817
19674	0.994798	0.005202	0.997741	0.002259
19679	0.995033	0.004967	0.99375	0.00625
19750	0.927829	0.072171	0.991535	0.008465
20117	0.918055	0.081945	0.957626	0.042374
25347	0.850097	0.149903	0.909513	0.090487
25354	0.982639	0.017361	0.990954	0.009046
25355	0.03238	0.96762	0.276953	0.723047
25409	0.552913	0.447087	0.663853	0.336147
25593	0.655919	0.344081	0.79307	0.20693
26101	0.927858	0.072142	0.986647	0.013353
26138	0.558706	0.441294	0.723481	0.276519
26196	0.817829	0.182171	0.896684	0.103316
26198	0.993563	0.006437	0.99999	1e-05
26310	0.922315	0.077685	0.982701	0.017299
26316	0.922154	0.077846	0.964256	0.035744
26318	0.915451	0.084549	0.968383	0.031617
26324	0.63672	0.36328	0.770373	0.229627
26355	0.639496	0.360504	0.731386	0.268614
26498	0.782511	0.217489	0.792066	0.207934
26800	0.99999	1e-05	0.99999	1e-05
26980	0.915705	0.084295	0.907716	0.092284
26988	0.990134	0.009866	0.99999	1e-05
27033	0.424875	0.575125	0.656365	0.343635
27036	0.99999	1e-05	0.99999	1e-05
27166	0.989358	0.010642	0.99999	1e-05
27181	0.99999	1e-05	0.99999	1e-05
27190	0.494537	0.505463	0.503834	0.496166
27193	0.497324	0.502676	0.522754	0.477246
27199	0.99999	1e-05	0.99999	1e-05
27230	0.873402	0.126598	0.946232	0.053768
27237	0.624927	0.375073	0.738375	0.261625
27267	0.61061	0.38939	0.646451	0.353549
27306	0.99999	1e-05	0.99999	1e-05
27351	0.871301	0.128699	0.884286	0.115714
27358	0.855217	0.144783	0.894069	0.105931
27433	0.553362	0.446638	0.656691	0.343309
27472	0.99999	1e-05	0.99999	1e-05
27503	0.988831	0.011169	0.997809	0.002191
27525	0.938051	0.061949	0.924372	0.075628
27592	0.948951	0.051049	0.954531	0.045469
27594	0.898553	0.101447	0.903499	0.096501
27622	0.718435	0.281565	0.821178	0.178822
27643	0.554175	0.445825	0.671561	0.328439
27666	0.78505	0.21495	0.842679	0.157321
27668	0.21008	0.78992	0.50462	0.49538
27686	0.668525	0.331475	0.728624	0.271376
27742	0.169377	0.830623	0.466403	0.533597
27811	0.786269	0.213731	0.846152	0.153848
27814	0.598382	0.401618	0.744187	0.255813
27820	0.864995	0.135005	0.876017	0.123983
27827	0.926494	0.073506	0.960445	0.039555
27841	0.078388	0.921612	0.33362	0.66638
27844	0.991256	0.008744	0.99999	1e-05
27874	0.994758	0.005242	0.99999	1e-05
27885	0.139936	0.860064	0.3699	0.6301
27889	0.997162	0.002838	0.99999	1e-05
27908	0.136192	0.863808	0.360891	0.639109
27985	0.461554	0.538446	0.567832	0.432168
27989	0.99999	1e-05	0.99999	1e-05
27999	0.99999	1e-05	0.99999	1e-05
28003	0.784423	0.215577	0.871454	0.128546
28021	0.830373	0.169627	0.902568	0.097432
28037	0.389049	0.610951	0.476753	0.523247
28074	0.670578	0.329422	0.722996	0.277004
28075	0.477319	0.522681	0.568219	0.431781
28076	0.883134	0.116866	0.90428	0.09572
28102	0.999495	0.000505	0.99999	1e-05
28183	0.99999	1e-05	0.99999	1e-05
28212	0.99999	1e-05	0.99999	1e-05
28246	0.982224	0.017776	0.99999	1e-05
28259	0.670499	0.329501	0.786337	0.213663
28269	0.641961	0.358039	0.776235	0.223765
28274	0.613883	0.386117	0.750115	0.249885
28279	0.85663	0.14337	0.863525	0.136475
28281	0.262203	0.737797	0.477945	0.522055
28285	0.809702	0.190298	0.858861	0.141139
28304	0.99999	1e-05	0.99999	1e-05
28328	0.99999	1e-05	0.99999	1e-05
28368	0.847619	0.152381	0.925875	0.074125
28375	0.455361	0.544639	0.651638	0.348362
28376	0.758224	0.241776	0.838041	0.161959
28385	0.923892	0.076108	0.969346	0.030654
28386	0.825076	0.174924	0.898238	0.101762
28400	0.99999	1e-05	0.99999	1e-05
28416	0.99999	1e-05	0.99999	1e-05
28417	0.99999	1e-05	0.99999	1e-05
28428	0.934215	0.065785	0.971381	0.028619
28431	0.615089	0.384911	0.681587	0.318413
28436	0.99999	1e-05	0.99999	1e-05
28438	0.99999	1e-05	0.99999	1e-05
28478	0.567453	0.432547	0.695668	0.304332
28495	0.355657	0.644343	0.592282	0.407718
28497	0.926965	0.073035	0.974647	0.025353
28576	0.99999	1e-05	0.99999	1e-05
28591	0.99999	1e-05	0.99999	1e-05
28609	0.923642	0.076358	0.973693	0.026307
28618	0.99999	1e-05	0.99999	1e-05
28635	0.896508	0.103492	0.920685	0.079315
28729	0.99999	1e-05	0.99999	1e-05
28740	0.697268	0.302732	0.781432	0.218568
28742	0.910166	0.089834	0.965875	0.034125
28779	0.953555	0.046445	0.947708	0.052292
28799	0.99999	1e-05	0.99999	1e-05
28801	0.99999	1e-05	0.99999	1e-05
28802	0.887923	0.112077	0.959768	0.040232
28806	0.982538	0.017462	0.995025	0.004975
28830	0.963109	0.036891	0.996463	0.003537
28925	0.99999	1e-05	0.99999	1e-05
28949	0.790664	0.209336	0.871673	0.128327
29156	0.830303	0.169697	0.894573	0.105427
29333	0.829408	0.170592	0.905908	0.094092
29368	0.99999	1e-05	0.99999	1e-05
29565	0.620469	0.379531	0.719261	0.280739
29758	0.844323	0.155677	0.912807	0.087193
30008	0.938878	0.061122	0.971016	0.028984
30033	0.831904	0.168096	0.892474	0.107526
30104	0.747904	0.252096	0.846794	0.153206
30320	0.763578	0.236422	0.887377	0.112623
30366	0.954181	0.045819	0.985631	0.014369
30373	0.862303	0.137697	0.930577	0.069423
30424	0.872254	0.127746	0.937844	0.062156
30508	0.703075	0.296925	0.779797	0.220203
30564	0.681362	0.318638	0.765114	0.234886
30609	0.637004	0.362996	0.784116	0.215884
30611	0.923729	0.076271	0.936485	0.063515
30614	0.872752	0.127248	0.874473	0.125527
30636	0.99999	1e-05	0.99999	1e-05
30650	0.99999	1e-05	0.99999	1e-05
30660	0.825645	0.174355	0.874619	0.125381
30662	0.99999	1e-05	0.99999	1e-05
30673	0.805355	0.194645	0.882569	0.117431
30699	0.408579	0.591421	0.615482	0.384518
30749	0.792931	0.207069	0.879891	0.120109
30751	0.842681	0.157319	0.881348	0.118652
30752	0.980441	0.019559	0.993792	0.006208
30772	0.287652	0.712348	0.469099	0.530901
30871	0.945819	0.054181	0.994453	0.005547
30878	0.931035	0.068965	0.979135	0.020865
30886	0.617522	0.382478	0.774651	0.225349
30889	0.858273	0.141727	0.908903	0.091097
30907	0.689972	0.310028	0.835476	0.164524
30917	0.871355	0.128645	0.860547	0.139453
30920	0.699531	0.300469	0.733816	0.266184
30927	0.863884	0.136116	0.939027	0.060973
30933	0.612437	0.387563	0.705979	0.294021
30934	0.984876	0.015124	0.99999	1e-05
30961	0.99999	1e-05	0.998395	0.001605
30973	0.99999	1e-05	0.99999	1e-05
30974	0.602555	0.397445	0.752823	0.247177
31011	0.710332	0.289668	0.805282	0.194718
31015	0.711979	0.288021	0.843298	0.156702
31016	0.974226	0.025774	0.99999	1e-05
31021	0.880686	0.119314	0.884722	0.115278
31025	0.57033	0.42967	0.741981	0.258019
31026	0.99999	1e-05	0.99999	1e-05
31028	0.577351	0.422649	0.694533	0.305467
31035	0.370487	0.629513	0.624046	0.375954
31064	0.981441	0.018559	0.998325	0.001675
31065	0.57965	0.42035	0.715725	0.284275
31072	0.966146	0.033854	0.997998	0.002002
31086	0.809927	0.190073	0.866966	0.133034
31110	0.990462	0.009538	0.999561	0.000439
31115	0.922625	0.077375	0.983337	0.016663
31120	0.49224	0.50776	0.644264	0.355736
31124	0.962324	0.037676	0.950377	0.049623
31130	0.410489	0.589511	0.533551	0.466449
31131	0.645844	0.354156	0.818031	0.181969
31134	0.967823	0.032177	0.982036	0.017964
31145	0.855781	0.144219	0.89255	0.10745
31152	0.98392	0.01608	0.994984	0.005016
31177	0.347615	0.652385	0.596283	0.403717
31178	0.579461	0.420539	0.730478	0.269522
31234	0.90044	0.09956	0.889337	0.110663
31235	0.99999	1e-05	0.99999	1e-05
31255	0.887219	0.112781	0.961493	0.038507
31275	0.731856	0.268144	0.839935	0.160065
31284	0.872652	0.127348	0.971561	0.028439
31288	0.469943	0.530057	0.66802	0.33198
31297	0.938414	0.061586	0.939631	0.060369
31299	0.936438	0.063562	0.945421	0.054579
31300	0.49985	0.50015	0.654415	0.345585
31311	0.745788	0.254212	0.82878	0.17122
31327	0.99999	1e-05	0.998482	0.001518
31329	0.996671	0.003329	0.99999	1e-05
31331	0.764159	0.235841	0.838985	0.161015
31333	0.99999	1e-05	0.99999	1e-05
31337	0.684108	0.315892	0.844572	0.155428
31358	0.483107	0.516893	0.590955	0.409045
31364	0.788566	0.211434	0.838463	0.161537
31392	0.986109	0.013891	0.992111	0.007889
31398	0.99999	1e-05	0.99999	1e-05
31401	0.86963	0.13037	0.892609	0.107391
31407	0.97367	0.02633	0.990901	0.009099
31408	0.629789	0.370211	0.738302	0.261698
31409	0.818007	0.181993	0.86918	0.13082
31410	0.584849	0.415151	0.69296	0.30704
31415	0.852974	0.147026	0.925104	0.074896
31417	0.74561	0.25439	0.850652	0.149348
31440	0.97261	0.02739	0.999913	8.7e-05
31457	0.662913	0.337087	0.829235	0.170765
31462	0.817338	0.182662	0.874296	0.125704
31469	0.982206	0.017794	0.99999	1e-05
31471	0.769015	0.230985	0.871087	0.128913
31475	0.621905	0.378095	0.749794	0.250206
31477	0.410845	0.589155	0.620737	0.379263
31482	0.970327	0.029673	0.990251	0.009749
31484	0.985746	0.014254	0.99999	1e-05
31490	0.979806	0.020194	0.99999	1e-05
31497	0.6277	0.3723	0.791441	0.208559
31498	0.844609	0.155391	0.831647	0.168353
31499	0.99751	0.00249	0.99999	1e-05
31500	0.99999	1e-05	0.998598	0.001402
31506	0.704101	0.295899	0.72837	0.27163
31507	0.672754	0.327246	0.793291	0.206709
31511	0.824678	0.175322	0.880753	0.119247
31515	0.908465	0.091535	0.936963	0.063037
31518	0.943772	0.056228	0.955353	0.044647
31525	0.610452	0.389548	0.776087	0.223913
31526	0.992612	0.007388	0.99999	1e-05
31528	0.977206	0.022794	0.993169	0.006831
31540	0.9858	0.0142	0.993111	0.006889
31542	0.82956	0.17044	0.864143	0.135857
31543	0.437509	0.562491	0.609529	0.390471
31552	0.974806	0.025194	0.975032	0.024968
31553	0.99999	1e-05	0.99999	1e-05
31556	0.948848	0.051152	0.989459	0.010541
31559	0.981011	0.018989	0.984198	0.015802
31560	0.668389	0.331611	0.757748	0.242252
31573	0.900932	0.099068	0.904793	0.095207
31576	0.9344	0.0656	0.942453	0.057547
31578	0.99999	1e-05	0.99999	1e-05
31602	0.732912	0.267088	0.85453	0.14547
31605	0.998048	0.001952	0.99999	1e-05
31624	0.942633	0.057367	0.954489	0.045511
31630	0.968499	0.031501	0.996852	0.003148
31642	0.808981	0.191019	0.867362	0.132638
31650	0.99999	1e-05	0.99999	1e-05
31656	0.656382	0.343618	0.764423	0.235577
31659	0.9183	0.0817	0.953821	0.046179
31666	0.384334	0.615666	0.562888	0.437112
31693	0.982389	0.017611	0.991817	0.008183
31716	0.741784	0.258216	0.810408	0.189592
31720	0.840965	0.159035	0.909162	0.090838
31729	0.417989	0.582011	0.643648	0.356352
31731	0.984805	0.015195	0.993779	0.006221
31738	0.7912	0.2088	0.815809	0.184191
31764	0.862778	0.137222	0.841624	0.158376
31778	0.797736	0.202264	0.849279	0.150721
31786	0.877779	0.122221	0.978304	0.021696
31789	0.509771	0.490229	0.615027	0.384973
31800	0.681737	0.318263	0.736244	0.263756
31804	0.981634	0.018366	0.99616	0.00384
31805	0.731805	0.268195	0.826356	0.173644
31836	0.748249	0.251751	0.824689	0.175311
31846	0.632831	0.367169	0.742322	0.257678
31849	0.99999	1e-05	0.99999	1e-05
31852	0.51805	0.48195	0.651901	0.348099
31880	0.78232	0.21768	0.85305	0.14695
31882	0.958381	0.041619	0.953919	0.046081
31902	0.99999	1e-05	0.99999	1e-05
31903	0.301262	0.698738	0.535639	0.464361
31929	0.588105	0.411895	0.739272	0.260728
31931	0.472148	0.527852	0.63806	0.36194
31937	0.661162	0.338838	0.748239	0.251761
31938	0.816248	0.183752	0.893903	0.106097
31952	0.946643	0.053357	0.939406	0.060594
31958	0.88786	0.11214	0.93861	0.06139
31960	0.933242	0.066758	0.957727	0.042273
31966	0.866532	0.133468	0.859166	0.140834
31970	0.774829	0.225171	0.827454	0.172546
31980	0.780834	0.219166	0.861874	0.138126
31984	0.99999	1e-05	0.996889	0.003111
31993	0.99999	1e-05	0.99999	1e-05
31994	0.99999	1e-05	0.997387	0.002613
31997	0.99999	1e-05	0.99999	1e-05
32025	0.970212	0.029788	0.955424	0.044576
32039	0.88601	0.11399	0.885267	0.114733
32040	0.892843	0.107157	0.91071	0.08929
32043	0.89632	0.10368	0.924887	0.075113
32053	0.42535	0.57465	0.655154	0.344846
32089	0.504177	0.495823	0.636013	0.363987
32103	0.539187	0.460813	0.670361	0.329639
32130	0.532969	0.467031	0.72583	0.27417
32132	0.99999	1e-05	0.99999	1e-05
32187	0.586987	0.413013	0.687853	0.312147
32207	0.343001	0.656999	0.595894	0.404106
32209	0.406444	0.593556	0.637695	0.362305
32215	0.984811	0.015189	0.997635	0.002365
32224	0.769146	0.230854	0.839844	0.160156
32227	0.99999	1e-05	0.99999	1e-05
32298	0.962833	0.037167	0.980711	0.019289
32299	0.99115	0.00885	0.99999	1e-05
32311	0.973534	0.026466	0.98176	0.01824
32356	0.48602	0.51398	0.646208	0.353792
32358	0.716375	0.283625	0.718734	0.281266
32363	0.99999	1e-05	0.99999	1e-05
32372	0.755309	0.244691	0.850567	0.149433
32451	0.781019	0.218981	0.867537	0.132463
32467	0.866624	0.133376	0.920743	0.079257
32469	0.704794	0.295206	0.860602	0.139398
32472	0.782272	0.217728	0.856509	0.143491
32539	0.626849	0.373151	0.741374	0.258626
32540	0.795112	0.204888	0.851624	0.148376
32552	0.861833	0.138167	0.932652	0.067348
32553	0.605059	0.394941	0.729018	0.270982
32557	0.600606	0.399394	0.758199	0.241801
32560	0.99999	1e-05	0.99999	1e-05
32588	0.952325	0.047675	0.945974	0.054026
32591	0.78059	0.21941	0.879032	0.120968
32606	0.746516	0.253484	0.84515	0.15485
32629	0.795791	0.204209	0.859263	0.140737
32651	0.99999	1e-05	0.99999	1e-05
32736	0.720378	0.279622	0.861538	0.138462
32772	0.99999	1e-05	0.99999	1e-05
32773	0.907569	0.092431	0.942528	0.057472
32785	0.842819	0.157181	0.904404	0.095596
32794	0.872186	0.127814	0.874232	0.125768
32797	0.649071	0.350929	0.752822	0.247178
32801	0.813349	0.186651	0.880032	0.119968
32849	0.849649	0.150351	0.841373	0.158627
32860	0.991134	0.008866	0.971594	0.028406
32863	0.571327	0.428673	0.727591	0.272409
32876	0.553273	0.446727	0.707526	0.292474
32906	0.283167	0.716833	0.47865	0.52135
32909	0.948124	0.051876	0.938461	0.061539
32988	0.79525	0.20475	0.846794	0.153206
32993	0.979679	0.020321	0.993978	0.006022
32995	0.934053	0.065947	0.937665	0.062335
32996	0.50018	0.49982	0.664589	0.335411
33082	0.472203	0.527797	0.703884	0.296116
33083	0.874862	0.125138	0.896703	0.103297
33097	0.808475	0.191525	0.848384	0.151616
33106	0.86168	0.13832	0.919419	0.080581
33112	0.51085	0.48915	0.746481	0.253519
33115	0.99999	1e-05	0.99999	1e-05
33163	0.535459	0.464541	0.676044	0.323956
33524	0.778072	0.221928	0.800812	0.199188
33545	0.914977	0.085023	0.947301	0.052699
33599	0.613782	0.386218	0.742764	0.257236
33605	0.625774	0.374226	0.732657	0.267343
33631	0.795457	0.204543	0.860438	0.139562
33863	0.891976	0.108024	0.953819	0.046181
33874	0.821432	0.178568	0.874754	0.125246
33889	0.99999	1e-05	0.99999	1e-05
33908	0.896473	0.103527	0.943047	0.056953
34568	0.537263	0.462737	0.627389	0.372611
34857	0.85054	0.14946	0.86548	0.13452
34859	0.99999	1e-05	0.99999	1e-05
34897	0.99999	1e-05	0.99999	1e-05
1X0014	0.846388	0.153612	0.973797	0.026203
1X0026	0.99999	1e-05	0.99999	1e-05
1X0035	0.863007	0.136993	0.960675	0.039325
1X0102	1e-05	0.99999	1e-05	0.99999
1X0110	0.02057	0.97943	0.12699	0.87301
1X0153	0.99999	1e-05	0.99999	1e-05
1X0351	0.520774	0.479226	0.641351	0.358649
1X0354	0.99999	1e-05	0.99999	1e-05
1X0356	0.826693	0.173307	0.951735	0.048265
1X0576	0.99999	1e-05	0.99999	1e-05
1X0580	0.99999	1e-05	0.99999	1e-05
1X0808	0.99999	1e-05	0.99999	1e-05
1X0812	0.811453	0.188547	0.949604	0.050396
1X0830	0.698162	0.301838	0.807526	0.192474
1X0832	0.99999	1e-05	0.99999	1e-05
1X0843	0.960383	0.039617	0.984009	0.015991
1X0951	0.933349	0.066651	0.991272	0.008728
1X1032	0.954107	0.045893	0.98764	0.01236
1X1125	0.997351	0.002649	0.99761	0.00239
1X1126	0.99999	1e-05	0.99999	1e-05
1X1146	0.966125	0.033875	0.98896	0.01104
1X1152	0.99999	1e-05	0.99999	1e-05
1X1155	0.971447	0.028553	0.99999	1e-05
1X1181	0.99999	1e-05	0.99999	1e-05
1X1230	0.87021	0.12979	0.963993	0.036007
1X1237	0.882873	0.117127	0.976302	0.023698
1X1392	0.878498	0.121502	0.963223	0.036777
1X1487	1e-05	0.99999	1e-05	0.99999
1X1672	0.99999	1e-05	0.99999	1e-05
1X1693	0.698071	0.301929	0.800879	0.199121
1X1700	0.900427	0.099573	0.974994	0.025006
1X1734	1e-05	0.99999	1e-05	0.99999
1X1765	0.99999	1e-05	0.99999	1e-05
1X1939	0.99999	1e-05	0.99999	1e-05
1X1947	0.99999	1e-05	0.99999	1e-05
1X1958	0.365581	0.634419	0.453207	0.546793
1X1960	0.99999	1e-05	0.99999	1e-05
1X2049	1e-05	0.99999	1e-05	0.99999
1X2054	0.99999	1e-05	0.99999	1e-05
1X2055	0.99999	1e-05	0.99999	1e-05
1X2124	0.913486	0.086514	0.97996	0.02004
1X2208	1e-05	0.99999	1e-05	0.99999
1X2231	0.99999	1e-05	0.99999	1e-05
1X2304	1e-05	0.99999	1e-05	0.99999
1X2664	0.904714	0.095286	0.980449	0.019551
1X2816	0.99999	1e-05	0.99999	1e-05
1X2891	0.99999	1e-05	0.99999	1e-05
1X2892	0.694702	0.305298	0.803436	0.196564
1X3162	0.99999	1e-05	0.99999	1e-05
1X3321	0.152221	0.847779	0.194981	0.805019
1X3576	0.99999	1e-05	0.997361	0.002639
1X3656	0.928215	0.071785	0.99999	1e-05
1X3697	0.99999	1e-05	0.99999	1e-05
1X3796	0.371655	0.628345	0.53123	0.46877
1X3822	0.993316	0.006684	0.993177	0.006823
1X3837	0.401193	0.598807	0.518961	0.481039
1X4080	0.961998	0.038002	0.994786	0.005214
1X4179	0.907179	0.092821	0.999102	0.000898
1X4209	0.368515	0.631485	0.554277	0.445723
1X4384	1e-05	0.99999	1e-05	0.99999
1X4519	0.873959	0.126041	0.964102	0.035898
1X4696	0.99999	1e-05	0.99999	1e-05
1X4739	0.99999	1e-05	0.99999	1e-05
1X4777	0.99999	1e-05	0.99999	1e-05
1X4811	1e-05	0.99999	1e-05	0.99999
1X4859	0.99999	1e-05	0.99999	1e-05
1Y0291	0.99999	1e-05	0.99999	1e-05
1Y1979	0.928078	0.071922	0.978623	0.021377
1Y3548	1e-05	0.99999	1e-05	0.99999
