# Supplementary material for: Global and local ancestry estimation in a captive baboon colony
Source: PLoS One. 2024 Jul 3;19(7):e0305157. doi: 10.1371/journal.pone.0305157 (PMC11221750; doi:10.1371/journal.pone.0305157)
Supplement: S5 Table — Local ancestry calls generated using RFMix [40] for 3 baboons from the SNPRC using the SHAPEIT5/IMPUTE5 pipeline [27, 41] with phase switch error correction using Tractor [46]. Yellow highlights showcase Mendelian ancestry misassignments by RFMix [40] based on parental ancestry blocks. Data has had two runs of RFMix [40] and Tractor [46] correction like the data in S15 Fig. (XLSX) [file pone.0305157.s021.xlsx]

## Sheet: Sheet1
S5 Table. Local ancestry calls generated by RFMix for one parent-offspring trio
#Subpopulation order/codes: Olive=0	Yellow=1
#chm	spos	epos	sgpos	egpos	n snps	1X0102.0	1X0102.1	1X3837.0	1X3837.1	1X0026.0	1X0026.1		Yellow highlight = local ancestry misassignment
1	48	1222347	-0.01	1.42	3682	0	1	0	0	0	0
1	1222347	36511672	1.42	38.52	88135	1	1	1	0	0	0
1	36511672	38219161	38.52	39.77	3295	0	1	0	0	0	0
1	38219161	40838441	39.77	41.24	4355	1	1	1	0	0	0
1	40838441	45446256	41.24	43.28	6890	1	1	0	0	0	0
1	45446256	52050081	43.28	45.36	9665	1	0	0	0	0	0
1	52050081	70234446	45.36	57.07	37670	1	1	1	0	0	0
1	70234446	77513111	57.07	60.48	16505	1	0	0	0	0	0
1	77513111	100199990	60.48	73.36	48790	1	1	1	0	0	0
1	100199990	103770173	73.36	75.96	9025	0	1	0	0	0	0
1	103770173	110175859	75.96	80.06	17575	1	1	0	1	0	0
1	110175859	112345190	80.06	81.3	3995	1	1	0	0	0	0
1	112345190	116088638	81.3	84.38	8885	1	1	0	1	0	0
1	116088638	118790611	84.38	87.11	7685	1	1	0	0	0	0
1	118790611	121132776	87.11	90.42	6880	1	1	1	0	0	0
1	121132776	125646465	90.42	93.68	9725	0	1	1	0	0	0
1	125646465	128306382	93.68	97.02	6235	1	1	1	0	0	0
1	128306382	128695567	97.02	97.61	1125	1	1	0	0	0	0
1	128695567	130367430	97.61	99.41	4930	0	1	0	0	0	0
1	130367430	149089027	99.41	113.22	44540	1	1	1	0	0	0
1	149089027	154626809	113.22	116.41	10885	1	0	1	0	0	0
1	154626809	176947078	116.41	129.35	52705	1	1	1	0	0	0
1	176947078	182126831	129.35	132.55	10755	1	0	1	0	0	0
1	182126831	185250226	132.55	134.59	6025	1	1	1	0	0	0
1	185250226	186689532	134.59	135.33	2820	1	1	0	0	0	0
1	186689532	207172611	135.33	154.77	52070	1	1	1	0	0	0
1	207172611	207802473	154.77	155.61	1680	1	1	0	0	0	0
1	207802473	209250423	155.61	157.85	4805	0	1	0	0	0	0
1	209250423	210675031	157.85	159.72	4320	0	1	1	0	0	0
1	210675031	218172782	159.72	168.02	20412	1	1	1	0	0	0
2	867	715471	0	0.63	2347	0	1	0	0	0	0
2	715471	1441098	0.63	1.39	2180	1	1	0	0	0	0
2	1441098	2346003	1.39	2.17	2840	1	1	1	0	0	0
2	2346003	8520769	2.17	8.97	20020	1	1	1	0	0	0
2	8520769	11799966	8.97	12.29	10635	0	1	0	0	0	0
2	11799966	12881988	12.29	13.62	3265	1	1	0	0	0	0
2	12881988	17190024	13.62	17.82	12920	0	1	0	0	0	0
2	17190024	17598244	17.82	18.2	1070	1	1	0	0	0	0
2	17598244	19476681	18.2	19.55	5000	0	1	0	0	0	0
2	19476681	23529661	19.55	22.47	10885	0	1	0	0	0	0
2	23529661	24934592	22.47	23.49	4485	0	1	0	0	0	0
2	24934592	33913882	23.49	30.72	22360	0	1	0	0	0	0
2	33913882	36368807	30.72	32.76	5475	0	0	0	0	0	0
2	36368807	37445400	32.76	33.57	3595	0	1	0	0	0	0
2	37445400	46695103	33.57	38.47	20150	0	1	0	0	0	0
2	46695103	46742629	38.47	38.48	80	0	0	0	0	0	0
2	46742629	55521627	38.48	42.91	16635	0	1	0	0	0	0
2	55521627	62823500	42.91	47.31	18260	0	1	0	0	0	0
2	62823500	72596999	47.31	55.3	24820	1	1	0	1	0	0
2	72596999	78449855	55.3	59.55	13465	0	0	0	0	0	0
2	78449855	82104401	59.55	62.13	8665	1	1	0	1	0	0
2	82104401	85646176	62.13	63.29	4750	1	0	0	0	0	0
2	85646176	143027626	63.29	102.34	126215	1	1	0	1	0	0
2	143027626	144319935	102.34	102.95	3660	1	1	0	1	0	0
2	144319935	145521722	102.95	103.67	3260	1	1	0	1	0	0
2	145521722	146635494	103.67	104.45	3755	0	1	0	1	0	0
2	146635494	146779459	104.45	104.58	505	1	1	0	1	0	0
2	146779459	150251933	104.58	107.37	8465	0	1	0	1	0	0
2	150251933	150753036	107.37	107.9	905	0	0	0	1	0	0
2	150753036	154005938	107.9	109.87	6870	0	1	0	1	0	0
2	154005938	158600321	109.87	113.15	10495	1	1	0	1	0	0
2	158600321	162364359	113.15	116.36	7970	1	0	0	0	0	0
2	162364359	182805531	116.36	136.57	52960	1	1	0	1	0	0
2	182805531	193039676	136.57	149.54	28545	1	1	0	1	0	0
2	193039676	193655394	149.54	150.05	1466	1	1	1	1	0	0
3	13985	5187124	0	6.48	18907	1	1	0	1	0	0
3	5187124	8421152	6.48	10.51	10195	0	1	0	1	0	0
3	8421152	13700626	10.51	15.97	17875	0	0	0	0	0	0
3	13700626	13905684	15.97	16.27	630	1	0	0	1	0	0
3	13905684	24760438	16.27	26.32	32580	1	1	0	1	0	0
3	24760438	36426291	26.32	36.07	33880	1	1	0	1	0	0
3	36426291	36675565	36.07	36.17	485	1	1	1	1	0	0
3	36675565	61393625	36.17	53.43	58230	1	1	0	1	0	0
3	61393625	70219473	53.43	56.91	18845	1	1	0	1	0	0
3	70219473	84872123	56.91	65.46	35490	1	1	0	1	0	0
3	84872123	86635561	65.46	66.17	3705	1	0	0	0	0	0
3	86635561	103974830	66.17	81.01	41525	1	1	0	1	0	0
3	103974830	104284449	81.01	81.15	960	1	1	1	1	0	0
3	104284449	112532674	81.15	87.91	25220	1	1	0	1	0	0
3	112532674	113569013	87.91	88.55	4450	1	1	0	0	0	0
3	113569013	115852323	88.55	90.51	6460	1	0	0	0	0	0
3	115852323	117278028	90.51	91.29	3120	1	1	0	0	0	0
3	117278028	181370395	91.29	142.17	170530	1	1	1	0	0	0
3	181370395	184914406	142.17	143.58	8961	0	1	1	0	0	0
4	124	6415492	0	7.62	24377	1	1	1	0	0	0
4	6415492	7860042	7.62	8.67	3355	1	1	0	0	0	0
4	7860042	16537171	8.67	17.84	29355	1	1	1	0	0	0
4	16537171	18711563	17.84	19.49	5000	1	1	1	0	0	0
4	18711563	19535983	19.49	19.95	1385	0	1	1	0	0	0
4	19535983	22763731	19.95	22.5	7630	0	1	0	0	0	0
4	22763731	23868223	22.5	23.88	2890	0	1	0	0	0	0
4	23868223	52080267	23.88	40.58	67300	1	1	1	0	0	0
4	52080267	55204719	40.58	41.8	5505	1	0	0	0	0	0
4	55204719	83972676	41.8	55.99	63880	1	1	1	0	0	0
4	83972676	84041976	55.99	56.03	165	1	1	1	1	0	0
4	84041976	105770269	56.03	69.1	48065	1	1	1	0	0	0
4	105770269	105885979	69.1	69.21	1750	1	1	0	0	0	0
4	105885979	107931349	69.21	70.92	5565	1	1	1	0	0	0
4	107931349	108481531	70.92	72	1730	1	1	1	1	0	0
4	108481531	123693175	72	87.2	42095	1	1	0	1	0	0
4	123693175	124682058	87.2	88.46	3635	0	1	0	1	0	0
4	124682058	133961172	88.46	98.6	27055	1	1	0	1	0	0
4	133961172	144063998	98.6	106.17	21325	1	1	0	1	0	0
4	144063998	153386939	106.17	113.61	23850	1	0	0	1	0	0
4	153386939	182120836	113.61	146.36	85587	1	1	0	1	0	0
5	4566	779394	0	0.98	2952	1	1	0	0	0	0
5	779394	1423168	0.98	2.28	3185	1	0	0	0	0	0
5	1423168	9734566	2.28	13.4	33745	1	1	1	0	0	0
5	9734566	26967086	13.4	29.71	55060	1	1	1	0	0	0
5	26967086	27783199	29.71	30.65	3305	1	0	0	0	0	0
5	27783199	30596876	30.65	33.87	10890	1	1	0	0	0	0
5	30596876	32477961	33.87	35.62	4565	0	1	0	0	0	0
5	32477961	32819247	35.62	35.97	1170	1	1	0	0	0	0
5	32819247	35344151	35.97	38.52	6640	0	1	0	0	0	0
5	35344151	37050333	38.52	39.74	3175	0	1	0	0	0	0
5	37050333	41611946	39.74	47.08	13110	0	1	0	0	0	0
5	41611946	45400358	47.08	49.1	6810	1	1	0	1	0	0
5	45400358	47089546	49.1	50.72	4225	0	1	0	1	0	0
5	47089546	53898917	50.72	56.08	17015	1	1	0	1	0	0
5	53898917	56358526	56.08	57.09	4440	0	1	0	0	0	0
5	56358526	56747998	57.09	57.27	615	0	0	0	0	0	0
5	56747998	58216053	57.27	58.3	3470	0	1	0	0	0	0
5	58216053	58444391	58.3	58.41	740	1	1	0	0	0	0
5	58444391	65663939	58.41	62.98	15730	0	1	0	0	0	0
5	65663939	68325858	62.98	64.91	5640	0	1	0	0	0	0
5	68325858	71280977	64.91	66.6	6200	1	1	0	0	0	0
5	71280977	91927047	66.6	76.14	44830	1	0	0	0	0	0
5	91927047	94105201	76.14	76.93	5070	1	1	1	0	0	0
5	94105201	94151785	76.93	76.96	145	1	0	1	0	0	0
5	94151785	97748733	76.96	78.52	9245	1	0	0	0	0	0
5	97748733	105366319	78.52	81.77	16865	1	1	1	0	0	0
5	105366319	105995392	81.77	82.08	1315	1	1	0	0	0	0
5	105995392	107439233	82.08	83.03	3105	0	1	0	0	0	0
5	107439233	112957420	83.03	87.19	14360	1	1	0	1	0	0
5	112957420	118303348	87.19	90.73	12130	1	0	0	0	0	0
5	118303348	119001179	90.73	91.23	1540	1	1	0	0	0	0
5	119001179	132224315	91.23	97.87	26185	1	1	0	1	0	0
5	132224315	133783934	97.87	98.11	2080	1	1	0	0	0	0
5	133783934	138585521	98.11	101.29	9720	1	0	0	0	0	0
5	138585521	138706586	101.29	101.44	350	1	1	0	0	0	0
5	138706586	142185082	101.44	104.56	8575	1	0	0	0	0	0
5	142185082	143547254	104.56	105.94	2715	1	0	0	0	0	0
5	143547254	144322997	105.94	106.95	2100	1	0	0	0	0	0
5	144322997	147252892	106.95	108.47	5485	1	0	0	0	0	0
5	147252892	148480310	108.47	109.2	2615	1	1	0	1	0	0
5	148480310	150204305	109.2	110.65	4735	1	0	0	0	0	0
5	150204305	150647214	110.65	110.96	645	1	1	0	0	0	0
5	150647214	151337783	110.96	111.62	1785	1	0	0	0	0	0
5	151337783	151722386	111.62	112.12	1035	0	0	0	0	0	0
5	151722386	154546495	112.12	115.19	7055	1	0	0	0	0	0
5	154546495	154608478	115.19	115.41	215	0	0	0	0	0	0
5	154608478	162604743	115.41	122.18	20625	1	0	0	0	0	0
5	162604743	165318217	122.18	124.66	6870	1	0	0	1	0	0
5	165318217	168706455	124.66	129.36	8790	1	1	0	1	0	0
5	168706455	168805434	129.36	129.56	555	1	1	1	1	0	0
5	168805434	170366163	129.56	130.48	2825	1	1	0	1	0	0
5	170366163	171167349	130.48	131.49	2850	1	1	0	1	0	0
5	171167349	173553209	131.49	133.39	6650	1	0	0	1	0	0
5	173553209	173900539	133.39	133.78	1088	1	1	0	1	0	0
6	3472	1299583	0	2.18	4692	0	1	1	0	0	0
6	1299583	7871329	2.18	10.8	20590	1	1	1	0	0	0
6	7871329	9266138	10.8	12.82	4395	1	1	1	1	0	1
6	9266138	16340521	12.82	21.59	21805	1	1	1	0	0	0
6	16340521	19205423	21.59	23.97	6615	1	0	1	0	0	0
6	19205423	20371039	23.97	24.97	2920	1	1	1	0	0	0
6	20371039	23125280	24.97	27.8	6885	1	0	1	0	0	0
6	23125280	23700748	27.8	28.46	1585	0	0	1	0	0	0
6	23700748	29120999	28.46	31.89	12345	1	0	1	0	0	0
6	29120999	29588984	31.89	32.97	3115	1	0	1	1	0	0
6	29588984	30946929	32.97	34.75	6650	1	0	0	1	0	0
6	30946929	59867442	34.75	55.02	74065	1	1	0	1	0	0
6	59867442	67292289	55.02	59.18	18725	0	1	0	1	0	0
6	67292289	99882652	59.18	73.32	68575	1	1	0	1	0	0
6	99882652	105233968	73.32	76.48	10950	0	1	0	0	0	0
6	105233968	109203829	76.48	79.41	9540	0	1	0	0	0	0
6	109203829	110130390	79.41	80.07	2580	1	1	0	1	0	0
6	110130390	112123434	80.07	82.25	5735	1	1	0	0	0	0
6	112123434	114917501	82.25	84.57	8520	1	1	0	1	0	0
6	114917501	116512596	84.57	86	4305	0	1	0	0	0	0
6	116512596	120206017	86	88.29	7605	1	1	0	1	0	0
6	120206017	120463606	88.29	88.46	565	1	1	0	0	0	0
6	120463606	123350062	88.46	90.26	6375	0	1	0	0	0	0
6	123350062	161272166	90.26	125.37	105105	1	1	0	1	0	0
6	161272166	162312041	125.37	126.89	3135	1	1	0	0	0	0
6	162312041	163846663	126.89	129.89	6440	1	1	0	1	0	0
6	163846663	163967726	129.89	130.16	480	1	1	0	0	0	0
6	163967726	167134659	130.16	135.75	13741	1	1	0	1	0	0
7	35053	2177997	0.04	4.66	9192	1	1	0	0	0	0
7	2177997	4844550	4.66	6.57	5695	1	0	0	0	0	0
7	4844550	5387920	6.57	7.59	1275	1	1	0	0	0	0
7	5387920	7249615	7.59	8.9	4905	1	1	1	0	0	0
7	7249615	7524166	8.9	9.48	730	1	1	0	0	0	0
7	7524166	8434867	9.48	10.39	2930	0	1	0	0	0	0
7	8434867	9422102	10.39	11.91	3250	1	1	1	0	0	0
7	9422102	12807561	11.91	17.72	11340	1	1	1	0	0	0
7	12807561	15713270	17.72	20.31	6485	1	1	0	0	0	0
7	15713270	16875393	20.31	21.48	2980	0	1	0	0	0	0
7	16875393	16994048	21.48	21.74	320	1	1	0	0	0	0
7	16994048	26194549	21.74	31.35	29525	1	1	1	0	0	0
7	26194549	27230319	31.35	32.15	3165	1	0	1	0	0	0
7	27230319	31744725	32.15	36.14	11110	1	1	1	0	0	0
7	31744725	34150422	36.14	37.43	4425	1	0	1	0	0	0
7	34150422	36086695	37.43	38.96	3835	1	0	1	0	0	0
7	36086695	36587475	38.96	39.1	785	1	0	1	1	0	0
7	36587475	37768131	39.1	39.65	2010	1	0	1	0	0	0
7	37768131	38830682	39.65	39.97	2100	0	0	1	0	0	0
7	38830682	41906222	39.97	40.92	5050	0	0	0	0	0	0
7	41906222	43422700	40.92	41.36	2180	1	0	0	0	0	0
7	43422700	87100167	41.36	66.03	96195	1	1	1	0	0	0
7	87100167	87319771	66.03	66.17	870	1	1	1	1	0	0
7	87319771	97946539	66.17	76.04	28500	1	1	1	0	0	0
7	97946539	106413610	76.04	83.19	20215	1	1	1	0	0	0
7	106413610	155582479	83.19	121.93	88185	1	1	1	0	0	0
7	155582479	156817605	121.93	123.72	4030	1	1	1	0	0	0
7	156817605	157210267	123.72	124.8	1500	1	1	1	1	0	0
7	157210267	160847597	124.8	129.74	12110	1	1	0	1	0	0
7	160847597	161703732	129.74	131.02	2358	1	1	1	1	0	0
8	9249	6718803	0.01	10.44	29297	1	1	1	0	0	0
8	6718803	10191374	10.44	14.16	10595	1	1	1	0	0	0
8	10191374	12223419	14.16	16.8	5850	1	1	0	0	0	0
8	12223419	15269722	16.8	20.48	10580	1	1	0	1	0	0
8	15269722	15520056	20.48	20.56	520	1	1	0	0	0	0
8	15520056	16547649	20.56	21.61	3435	0	1	0	0	0	0
8	16547649	29874316	21.61	35.78	37165	1	1	0	1	0	0
8	29874316	34045760	35.78	38.26	10040	0	1	0	1	0	0
8	34045760	42346008	38.26	46.31	17875	1	1	0	1	0	0
8	42346008	42431157	46.31	46.48	150	1	1	1	1	0	0
8	42431157	42504095	46.48	46.59	830	0	1	1	1	0	0
8	42504095	44372843	46.59	48.48	3490	0	1	0	1	0	0
8	44372843	47602335	48.48	51.51	8755	0	1	0	1	0	0
8	47602335	47850428	51.51	51.76	615	1	1	0	1	0	0
8	47850428	56405225	51.76	61.47	21305	0	1	0	0	0	0
8	56405225	72292087	61.47	71.52	33500	0	1	0	0	0	0
8	72292087	72457298	71.52	71.63	435	1	1	0	0	0	0
8	72457298	75792966	71.63	73.88	8350	0	1	0	0	0	0
8	75792966	80186173	73.88	77.01	11880	1	1	1	0	0	0
8	80186173	89628157	77.01	81.15	20825	1	1	1	0	0	0
8	89628157	91350469	81.15	81.79	2910	0	0	0	0	0	0
8	91350469	101049148	81.79	85.5	18930	1	1	1	0	0	0
8	101049148	101190708	85.5	85.57	655	1	1	0	0	0	0
8	101190708	108602193	85.57	89.66	18865	1	1	1	0	0	0
8	108602193	126477805	89.66	107.11	46120	1	1	1	0	0	0
8	126477805	126492763	107.11	107.15	150	1	1	1	1	0	0
8	126492763	140274847	107.15	126.09	43784	1	1	1	0	0	0
9	1029	2739759	0	4.01	7722	1	1	0	1	0	0
9	2739759	10596195	4.01	15.91	25035	1	1	0	1	0	0
9	10596195	26254448	15.91	33.67	41535	1	1	0	1	0	0
9	26254448	47159252	33.67	51.8	48705	1	1	0	1	0	0
9	47159252	51349420	51.8	54.39	8675	1	1	0	1	0	0
9	51349420	81013921	54.39	71.56	65285	1	1	0	1	0	0
9	81013921	81849020	71.56	72.5	2075	1	1	0	1	0	0
9	81849020	84339053	72.5	73.82	5010	1	0	0	1	0	0
9	84339053	101839286	73.82	85.41	37180	1	1	0	1	0	0
9	101839286	107222006	85.41	88.2	8925	1	0	0	1	0	0
9	107222006	127583890	88.2	111.78	55596	1	1	0	1	0	0
10	543	1003653	0	1.7	3117	1	1	0	1	0	0
10	1003653	2460524	1.7	4.6	4420	0	1	0	1	0	0
10	2460524	2752777	4.6	5.19	955	1	1	0	1	0	0
10	2752777	2839497	5.19	5.31	330	1	1	0	0	0	0
10	2839497	3742074	5.31	7.28	3250	0	1	0	0	0	0
10	3742074	12169525	7.28	20.99	27665	1	1	1	0	0	0
10	12169525	14634254	20.99	24.8	7740	1	0	1	0	0	0
10	14634254	16710438	24.8	27.56	8335	1	1	1	0	0	0
10	16710438	17252096	27.56	28.58	2265	0	1	1	0	0	0
10	17252096	21554997	28.58	34.76	13430	1	1	1	0	0	0
10	21554997	22445659	34.76	35.24	2290	1	1	0	0	0	0
10	22445659	30324052	35.24	42.4	25235	1	1	1	0	0	0
10	30324052	67251074	42.4	62.8	84580	1	1	1	0	0	0
10	67251074	68093397	62.8	63.06	2170	0	1	1	0	0	0
10	68093397	76485469	63.06	66.42	18070	0	1	0	0	0	0
10	76485469	76531960	66.42	66.51	150	0	0	0	0	0	0
10	76531960	78547800	66.51	67.5	4930	0	1	0	0	0	0
10	78547800	83370503	67.5	70.17	9045	0	1	0	0	0	0
10	83370503	89267967	70.17	73.08	10465	0	1	0	0	0	0
10	89267967	94258158	73.08	76.32	10545	0	1	0	0	0	0
10	94258158	105253403	76.32	85.59	28235	0	0	0	0	0	0
10	105253403	106143511	85.59	87.18	2735	0	0	0	1	0	0
10	106143511	108894471	87.18	90.18	7355	0	1	0	1	0	0
10	108894471	113494793	90.18	95.72	12740	1	1	0	1	0	0
10	113494793	119910419	95.72	102.98	18390	1	1	0	1	0	0
10	119910419	119944893	102.98	103.27	120	1	1	0	0	0	0
10	119944893	121407279	103.27	105.67	5965	1	0	0	0	0	0
10	121407279	121493759	105.67	105.77	360	1	1	0	0	0	0
10	121493759	126451239	105.77	111.1	18798	1	1	0	1	0	0
11	431	4286135	0	6	19427	1	1	1	0	0	0
11	4286135	5646712	6	8.17	5475	1	1	0	0	0	0
11	5646712	9389591	8.17	13.23	12905	1	1	1	0	0	0
11	9389591	9498714	13.23	13.35	370	1	1	0	0	0	0
11	9498714	9503531	13.35	13.37	15	1	0	0	0	0	0
11	9503531	11542822	13.37	15.68	6805	0	0	0	0	0	0
11	11542822	11992553	15.68	16.3	1435	0	1	0	1	0	0
11	11992553	38826816	16.3	34.7	62610	1	1	0	1	0	0
11	38826816	40763092	34.7	35.98	3800	1	1	0	1	0	0
11	40763092	42753499	35.98	36.48	2865	1	0	0	1	0	0
11	42753499	50650077	36.48	42.13	21300	1	1	0	1	0	0
11	50650077	51945822	42.13	42.93	4510	1	1	1	1	0	0
11	51945822	60126043	42.93	47.21	18180	1	1	0	1	0	0
11	60126043	61291133	47.21	47.67	2000	1	1	0	0	0	0
11	61291133	65275698	47.67	49.01	7240	1	1	0	1	0	0
11	65275698	87904432	49.01	65.95	59050	1	1	0	1	0	0
11	87904432	90724076	65.95	68.51	12490	1	1	0	0	0	0
11	90724076	99041620	68.51	76.42	20580	1	1	0	1	0	0
11	99041620	99365273	76.42	76.57	655	1	1	1	1	0	0
11	99365273	104744924	76.57	80.54	10140	1	1	0	1	0	0
11	104744924	109121845	80.54	83.61	10540	1	1	0	1	0	0
11	109121845	112553020	83.61	88.22	11410	1	1	0	1	0	0
11	112553020	121151992	88.22	101.08	28255	1	1	0	1	0	0
11	121151992	125913254	101.08	111.74	22815	1	1	0	1	0	0
12	586	2763289	0	4.22	9257	1	1	0	1	0	0
12	2763289	3431558	4.22	5.06	2460	1	1	0	1	1	0
12	3431558	5197113	5.06	6.33	4640	1	1	0	0	0	0
12	5197113	21319355	6.33	22.03	40855	1	1	1	0	0	0
12	21319355	21714594	22.03	22.61	1330	0	1	1	0	0	0
12	21714594	23622642	22.61	23.98	4590	0	1	0	0	0	0
12	23622642	25794759	23.98	26.44	5340	0	1	1	0	0	0
12	25794759	27451232	26.44	27.86	3510	0	0	0	0	0	0
12	27451232	36267192	27.86	35.37	25925	1	1	1	0	0	0
12	36267192	36845748	35.37	35.84	1580	1	0	1	0	0	0
12	36845748	44203763	35.84	42.34	18730	1	0	0	0	0	0
12	44203763	44701145	42.34	42.58	3400	1	1	0	0	0	0
12	44701145	47336158	42.58	43.99	5400	1	0	0	0	0	0
12	47336158	47406050	43.99	44.09	260	1	0	0	1	0	0
12	47406050	68675270	44.09	55.38	43635	1	1	0	1	0	0
12	68675270	90221529	55.38	69.67	50850	1	1	0	1	0	0
12	90221529	92899916	69.67	71.44	4450	1	0	0	1	0	0
12	92899916	106484498	71.44	84.92	36195	1	1	0	1	0	0
12	106484498	107643962	84.92	86.35	4155	1	0	0	0	0	0
12	107643962	110909700	86.35	90.5	9575	1	1	1	0	0	0
12	110909700	111035766	90.5	90.65	655	1	1	1	1	0	0
12	111035766	121839438	90.65	102.03	27165	1	1	1	0	0	0
12	121839438	123321797	102.03	103.75	5571	1	1	1	0	0	0
13	4471	9012199	0.03	12.41	28012	1	1	0	1	0	0
13	9012199	9079841	12.41	12.52	1075	1	1	1	1	0	0
13	9079841	14057360	12.52	18.67	13530	1	1	0	1	0	0
13	14057360	15621871	18.67	20.32	4475	1	1	0	0	0	0
13	15621871	18259968	20.32	23.66	6115	0	1	0	0	0	0
13	18259968	19524763	23.66	24.97	2985	1	1	0	0	0	0
13	19524763	24128055	24.97	31.33	12475	0	1	0	0	0	0
13	24128055	26138745	31.33	33.45	5460	1	1	1	0	0	0
13	26138745	27427381	33.45	34.46	3320	1	0	0	0	0	0
13	27427381	27692034	34.46	34.65	375	1	1	0	0	0	0
13	27692034	38648220	34.65	42.54	25205	1	1	0	1	0	0
13	38648220	54624784	42.54	50.36	34875	1	1	0	1	0	0
13	54624784	55064196	50.36	50.54	930	1	0	0	1	0	0
13	55064196	56661249	50.54	51.13	3840	1	0	0	0	0	0
13	56661249	86743511	51.13	72.08	61705	1	1	0	1	0	0
13	86743511	86778267	72.08	72.19	320	1	1	0	0	0	0
13	86778267	99151728	72.19	86.86	27075	1	1	0	1	0	0
13	99151728	99212842	86.86	87.25	240	1	1	0	0	0	0
13	99212842	106848603	87.25	103.81	29451	1	1	0	1	0	0
14	3206	5059081	0	5.83	19832	1	1	0	1	0	0
14	5059081	5477973	5.83	6.64	1595	1	1	0	0	0	0
14	5477973	6206168	6.64	7.44	2170	1	0	0	0	0	0
14	6206168	6488574	7.44	7.68	955	1	0	0	1	0	0
14	6488574	12498129	7.68	15.68	18490	1	1	0	1	0	0
14	12498129	12715363	15.68	15.93	140	0	1	0	0	0	0
14	12715363	13311859	15.93	16.98	1955	0	0	0	0	0	0
14	13311859	14229472	16.98	17.71	2605	0	1	0	1	0	0
14	14229472	20113691	17.71	21.66	15105	1	1	0	1	0	0
14	20113691	23698005	21.66	24.59	8730	1	0	0	0	0	0
14	23698005	24137966	24.59	24.84	755	0	0	0	0	0	0
14	24137966	25358376	24.84	25.86	2185	1	0	0	0	0	0
14	25358376	32089398	25.86	31.64	14145	1	0	0	0	0	0
14	32089398	38596375	31.64	39.41	13820	1	0	0	0	0	0
14	38596375	38801101	39.41	39.69	530	1	1	0	0	0	0
14	38801101	40256079	39.69	40.27	2760	1	0	0	0	0	0
14	40256079	47169637	40.27	44.85	16015	1	1	0	1	0	0
14	47169637	49605351	44.85	46.17	4665	1	0	0	1	0	0
14	49605351	51534265	46.17	46.89	4805	1	0	0	1	0	0
14	51534265	65628065	46.89	52.9	25890	1	1	0	1	0	0
14	65628065	65737723	52.9	52.93	200	1	1	0	0	0	0
14	65737723	66737955	52.93	53.5	2245	1	1	0	1	0	0
14	66737955	68470048	53.5	55.11	3675	0	1	0	0	0	0
14	68470048	70711069	55.11	57.24	3630	1	1	0	1	0	0
14	70711069	75213793	57.24	60.86	9100	1	1	0	1	0	0
14	75213793	76314121	60.86	61.77	1650	0	1	0	0	0	0
14	76314121	88688055	61.77	72.87	37165	1	1	0	1	0	0
14	88688055	89070035	72.87	73.08	1950	1	0	0	0	0	0
14	89070035	89640260	73.08	75.13	3755	0	0	0	0	0	0
14	89640260	89978395	75.13	75.62	1775	0	1	0	0	0	0
14	89978395	90069930	75.62	75.74	370	0	1	0	1	0	0
14	90069930	92821063	75.74	81.5	10665	1	1	0	1	0	0
14	92821063	92849430	81.5	81.53	70	1	1	1	1	0	0
14	92849430	103211803	81.53	101.98	35555	1	1	0	1	0	0
14	103211803	103631182	101.98	102.6	1175	0	1	0	1	0	0
14	103631182	104083211	102.6	103.26	1250	0	1	0	1	0	0
14	104083211	104310462	103.26	103.66	720	0	1	0	0	0	0
14	104310462	104323368	103.66	103.69	30	1	1	0	0	0	0
14	104323368	104827149	103.69	104.71	1725	0	1	0	0	0	0
14	104827149	105103324	104.71	105.09	725	1	1	0	0	0	0
14	105103324	106653948	105.09	106.98	4165	1	1	0	1	0	0
15	858	4468871	0	5.61	14552	1	1	0	1	0	0
15	4468871	27792410	5.61	31.32	63400	1	1	0	1	0	0
15	27792410	29956376	31.32	32.7	3565	1	1	0	0	0	0
15	29956376	35706694	32.7	40.45	17660	1	1	1	0	0	0
15	35706694	52954876	40.45	59.41	52800	1	1	1	0	0	0
15	52954876	54612593	59.41	61.99	5135	1	0	1	0	0	0
15	54612593	58642814	61.99	66.2	9700	1	1	1	0	0	0
15	58642814	65807727	66.2	71.01	18815	1	0	1	0	0	0
15	65807727	68003920	71.01	72.24	5490	1	1	1	0	0	0
15	68003920	72566371	72.24	75.84	13925	1	0	1	0	0	0
15	72566371	75071271	75.84	77.61	6415	1	1	1	0	0	0
15	75071271	75274511	77.61	77.72	445	1	1	1	1	0	0
15	75274511	78171611	77.72	81.3	8155	1	1	1	0	0	0
15	78171611	81068173	81.3	83.36	8105	1	0	1	0	0	0
15	81068173	91982787	83.36	98.11	40121	1	1	1	0	0	0
16	1837	2227216	0	3.9	9042	1	1	1	0	0	0
16	2227216	3402934	3.9	7.28	5020	0	0	0	0	0	0
16	3402934	3667323	7.28	7.65	1535	0	1	0	0	0	0
16	3667323	3737519	7.65	7.87	460	0	1	1	0	0	0
16	3737519	8327329	7.87	14.25	15820	1	1	1	0	0	0
16	8327329	15039671	14.25	21.53	14870	1	1	0	0	0	0
16	15039671	25581147	21.53	36.57	24040	1	1	1	0	0	0
16	25581147	26787274	36.57	38.74	5190	1	1	1	1	0	0
16	26787274	30040963	38.74	43.01	13020	1	1	1	0	0	0
16	30040963	30124060	43.01	43.18	470	1	1	0	0	0	0
16	30124060	31699414	43.18	45.1	6260	1	1	1	0	0	0
16	31699414	35094568	45.1	50.11	13710	1	1	1	0	0	0
16	35094568	56709695	50.11	72.01	56965	1	1	1	0	0	0
16	56709695	56871685	72.01	72.14	695	1	1	1	1	0	0
16	56871685	89766351	72.14	100.85	75135	1	1	1	0	0	0
16	89766351	91183917	100.85	102.25	4725	0	1	1	0	0	0
17	52	5892336	-0.01	10.52	17137	1	1	1	0	0	0
17	5892336	8414884	10.52	14.23	5795	0	1	1	0	0	0
17	8414884	20117206	14.23	33.84	37020	1	1	1	0	0	0
17	20117206	23599237	33.84	38.6	7615	1	1	1	0	0	0
17	23599237	24252806	38.6	40.88	1475	1	1	1	0	0	0
17	24252806	26713816	40.88	43.23	5560	1	0	1	0	0	0
17	26713816	28439609	43.23	45.09	4365	1	0	1	0	0	0
17	28439609	28799371	45.09	45.47	1160	1	1	1	0	0	0
17	28799371	28990256	45.47	46.05	1195	1	1	1	1	0	0
17	28990256	37424842	46.05	51.58	15015	1	1	1	0	0	0
17	37424842	42064529	51.58	55.11	9520	1	1	1	0	0	0
17	42064529	42593769	55.11	55.52	1250	1	0	1	0	0	0
17	42593769	42918411	55.52	55.69	475	1	0	0	0	0	0
17	42918411	44985837	55.69	56.53	3275	1	0	1	0	0	0
17	44985837	49867903	56.53	59.85	9410	1	1	1	0	0	0
17	49867903	52212151	59.85	60.97	3745	1	0	1	0	0	0
17	52212151	53776714	60.97	61.53	3035	1	1	1	0	0	0
17	53776714	53965309	61.53	61.57	215	1	1	1	1	0	0
17	53965309	68085398	61.57	77.43	36050	1	1	1	0	0	0
17	68085398	69172565	77.43	78.83	3175	1	1	0	0	0	0
17	69172565	71649096	78.83	81.58	8395	1	1	1	0	0	0
17	71649096	72888547	81.58	83.3	4420	1	0	1	0	0	0
17	72888547	74525519	83.3	84.55	4144	1	1	1	0	0	0
18	584	6759112	0	9.34	26137	1	1	0	1	0	0
18	6759112	7576174	9.34	10.12	2320	1	1	0	0	0	0
18	7576174	11911095	10.12	16.04	13710	0	1	0	0	0	0
18	11911095	22446230	16.04	24.15	23400	0	1	0	0	0	0
18	22446230	24066918	24.15	24.93	3120	1	1	0	0	0	0
18	24066918	36503818	24.93	36.17	34810	1	1	1	0	0	0
18	36503818	43382078	36.17	43.53	17205	1	1	1	0	0	0
18	43382078	43434685	43.53	43.64	330	1	1	1	1	0	0
18	43434685	44327575	43.64	45.18	4225	1	1	1	0	0	0
18	44327575	44942968	45.18	46.28	3610	1	1	1	1	0	0
18	44942968	47886515	46.28	50.54	6260	1	1	1	0	0	0
18	47886515	48153744	50.54	50.87	710	1	1	1	1	0	0
18	48153744	68523587	50.87	78.87	53510	1	1	1	0	0	0
18	68523587	72894026	78.87	81.64	10520	1	0	1	0	0	0
19	508	2833857	0	3.52	9867	1	1	1	0	0	0
19	2833857	4668836	3.52	5.94	5905	1	0	0	0	0	0
19	4668836	4794093	5.94	6.28	315	1	0	1	0	0	0
19	4794093	16913435	6.28	16	33025	1	1	1	0	0	0
19	16913435	19079469	16	18.09	5430	0	1	1	0	0	0
19	19079469	22951269	18.09	20.82	10550	1	1	1	0	0	0
19	22951269	41086522	20.82	39.71	53645	1	1	1	0	0	0
19	41086522	42462597	39.71	41.66	4685	1	1	0	0	0	0
19	42462597	44038065	41.66	43.39	3965	0	1	0	0	0	0
19	44038065	56346305	43.39	55.73	35205	1	1	1	0	0	0
19	56346305	72111044	55.73	75.05	54179	1	1	1	0	0	0
20	370	359854	0	0.36	632	1	1	0	0	0	0
20	359854	4801176	0.36	5.62	8290	1	0	0	0	0	0
20	4801176	5000110	5.62	5.75	745	1	1	0	0	0	0
20	5000110	6284347	5.75	7.85	3625	1	0	0	0	0	0
20	6284347	7151735	7.85	8.6	1780	1	1	0	0	0	0
20	7151735	8080801	8.6	9.7	2490	1	0	0	0	0	0
20	8080801	8915407	9.7	11.49	2110	1	1	1	0	0	0
20	8915407	9406608	11.49	13.22	2995	1	1	1	1	0	0
20	9406608	10887952	13.22	16.12	4145	1	1	1	0	0	0
20	10887952	10966479	16.12	16.22	350	1	1	1	1	0	0
20	10966479	12070167	16.22	17.67	2470	1	1	1	0	0	0
20	12070167	18141323	17.67	22.56	12955	1	1	0	0	0	0
20	18141323	20143607	22.56	24.15	4035	1	1	0	1	0	0
20	20143607	27458484	24.15	36.47	23120	1	1	0	1	0	0
20	27458484	30239083	36.47	39.39	6680	1	1	0	1	0	0
20	30239083	32402117	39.39	41.73	3895	1	1	0	0	0	0
20	32402117	34860993	41.73	43.64	5100	1	1	1	0	0	0
20	34860993	42983059	43.64	55.77	17250	1	1	1	0	0	0
20	42983059	50006012	55.77	67.94	16852	1	1	1	0	0	0
