# Supplementary material for: Global and local ancestry estimation in a captive baboon colony
Source: PLoS One. 2024 Jul 3;19(7):e0305157. doi: 10.1371/journal.pone.0305157 (PMC11221750; doi:10.1371/journal.pone.0305157)
Supplement: S6 Table — Statistics for several rounds of RFMix [40] local ancestry estimation and Tractor [46] unkinking for both phasing/imputation pipelines utilizing full local ancestry dataset (n = 863). (XLSX) [file pone.0305157.s022.xlsx]

## Sheet: Sheet1
S6 Table: Ancestry block statistics
Description	Beagle	SHAPEIT
Round 1
Total Number of ancestry blocks	123563	79006
Total number of ancestry switches	121837	77280
Total Number of Ancestry Blocks Post-Unkink	99135	66884
Total Number of Ancestry Switches Post-Unkink	97409	67158
Block Difference	24428	12122
Block % reduction	0.197697	0.153431
Switch Difference	24428	10122
Switch % Difference	0.200497	0.130978
Avg number of ancestry switches per individual	70.58	44.77
Avg number of ancestry blocks per individual	71.58	45.77
Avg number of ancestry switches per individual Post-Unkink	56.43	38.9
Avg number of ancestry blocks per individual Post-Unkink	57.43	39.9
Average Block Difference	14.15	5.87
Average Block % reduction	0.197681	0.12825
Average Switch Difference	14.15	5.87
Average Switch % Difference	0.200482	0.131115
Round 2
Total Number of ancestry blocks after Round 2	80977	61644
Total number of ancestry switches after Round 2	79251	59918
Total Number of Ancestry Blocks after Round 2 Post-Unkink	80969	61546
Total Number of Ancestry Switches after Round 2 Post-Unkink	79243	59820
Block Difference in Round 2	8	98
Block % reduction in Round 2	9.87935e-05	0.00158977
Switch Difference in Round 2	8	98
Switch % Difference in Round 2	0.000100945	0.00163557
Avg number of ancestry switches per individual in Round 2	45.91	34.71
Avg number of ancestry blocks per individual in Round 2	46.91	35.71
Avg number of ancestry switches per individual Post-Unkink in Round 2	45.91	34.65
Avg number of ancestry blocks per individual Post-Unkink in Round 2	46.91	35.65
Average Block Difference in Round 2	0	0.06
Average Block % reduction in Round 2	0	0.0016802
Average Switch Difference in Round 2	0	0.06
Average Switch % Difference in Round 2	0	0.00172861
Summary
% reduction in number of ancestry blocks from round 1 original to round 2 unkink	0.344715	0.220996
% reduction in number of ancestry switches from round 1 original to round 2 unkink	0.349598	0.225932
Best SHAPEIT vs. best Beagle block reduction %		0.239882
Best SHAPEIT vs. best Beagle switch reduction %		0.245107
