# Supplementary material for: Global and local ancestry estimation in a captive baboon colony
Source: PLoS One. 2024 Jul 3;19(7):e0305157. doi: 10.1371/journal.pone.0305157 (PMC11221750; doi:10.1371/journal.pone.0305157)
Supplement: S7 Table — (XLSX) [file pone.0305157.s023.xlsx]

## Sheet: Sheet1
S7 Table. ADMIXTURE global ancestry estimates comparing wild olive and yellow baboon whole genome ancestry estimates against AIMs-only ancestry estimates
Sample ID	LD Pruned Whole Genome Marker Panel Olive %	LD Pruned Whole Genome Marker Panel Yellow %	AIMs-only Whole Genome Marker Panel Olive %	AIMs-only Whole Genome Marker Panel Yellow %	Source
panu_30877	0.863095	0.136905	0.99999	1e-05	Rogers et al. (2019) [Reference 2]
panu_30977	0.99999	1e-05	0.99999	1e-05	Rogers et al. (2019) [Reference 2]
panu_ L142	0.959497	0.040503	0.99999	1e-05	Rogers et al. (2019) [Reference 2]
panu_LIV5	0.99999	1e-05	0.99999	1e-05	Rogers et al. (2019) [Reference 2]
pcyn_16066	1e-05	0.99999	1e-05	0.99999	Rogers et al. (2019) [Reference 2]
pcyn_16098	1e-05	0.99999	1e-05	0.99999	Rogers et al. (2019) [Reference 2]
MAS_001	0.99999	1e-05	0.99999	1e-05	Vilgalys et al. (2022) [Reference 20]
MAS_002	0.99999	1e-05	0.99999	1e-05	Vilgalys et al. (2022) [Reference 20]
MAS_003	0.99999	1e-05	0.99999	1e-05	Vilgalys et al. (2022) [Reference 20]
MAS_004	0.99999	1e-05	0.99999	1e-05	Vilgalys et al. (2022) [Reference 20]
MAS_005	0.99999	1e-05	0.99999	1e-05	Vilgalys et al. (2022) [Reference 20]
MAS_006	0.99999	1e-05	0.99999	1e-05	Vilgalys et al. (2022) [Reference 20]
MAS_007	0.99999	1e-05	0.99999	1e-05	Vilgalys et al. (2022) [Reference 20]
MIK_001	1e-05	0.99999	1e-05	0.99999	Vilgalys et al. (2022) [Reference 20]
MIK_002	1e-05	0.99999	1e-05	0.99999	Vilgalys et al. (2022) [Reference 20]
MIK_003	1e-05	0.99999	1e-05	0.99999	Vilgalys et al. (2022) [Reference 20]
MIK_004	1e-05	0.99999	1e-05	0.99999	Vilgalys et al. (2022) [Reference 20]
MIK_005	1e-05	0.99999	1e-05	0.99999	Vilgalys et al. (2022) [Reference 20]
MIK_006	1e-05	0.99999	1e-05	0.99999	Vilgalys et al. (2022) [Reference 20]
MIK_007	1e-05	0.99999	1e-05	0.99999	Vilgalys et al. (2022) [Reference 20]
MIK_008	1e-05	0.99999	1e-05	0.99999	Vilgalys et al. (2022) [Reference 20]
MIK_009	1e-05	0.99999	1e-05	0.99999	Vilgalys et al. (2022) [Reference 20]
MIK_010	1.2e-05	0.999988	1e-05	0.99999	Vilgalys et al. (2022) [Reference 20]
MIK_011	1e-05	0.99999	1e-05	0.99999	Vilgalys et al. (2022) [Reference 20]
MIK_012	1e-05	0.99999	1e-05	0.99999	Vilgalys et al. (2022) [Reference 20]
MIK_013	1e-05	0.99999	1e-05	0.99999	Vilgalys et al. (2022) [Reference 20]
MIK_014	1e-05	0.99999	1e-05	0.99999	Vilgalys et al. (2022) [Reference 20]
